# Supplementary material for: Temporal Transcriptomics of Gut Escherichia coli in Caenorhabditis elegans Models of Aging
Source: Microbiol Spectr. 2021 Sep 15;9(2):e00498-21. doi: 10.1128/Spectrum.00498-21 (PMC8557943; doi:10.1128/Spectrum.00498-21)
Supplement: SUPPLEMENTAL FILE 1 — Supplemental material. Download SPECTRUM00498-21_Supp_1_seq1.xlsx, XLSX file, 1.7 MB [file spectrum00498-21_supp_1_seq1.xlsx]

## Sheet: S.Table1
Supplemental Table 1. Summary of all LEfSe comparison results for E. coli transcriptome data.
Samples	Comparison	EnrichedGenes	EnrichedPathways
All Samples	Genotype	15	4
All Samples	Timepoint	100	22
asm-3	Timepoint	89	14
daf-2	Timepoint	48	8
eat-2	Timepoint	34	7
N2	Timepoint	17	6
asm-3&N2	Mutant_vs_Wildtype	14	5
daf-2&N2	Mutant_vs_Wildtype	13	7
eat-2&N2	Mutant_vs_Wildtype	12	0
D5-asm-3&N2	Mutant_vs_Wildtype	66	8
D5-daf-2&N2	Mutant_vs_Wildtype	62	14
D5-eat-2&N2	Mutant_vs_Wildtype	23	7
D7.5-asm-3&N2	Mutant_vs_Wildtype	17	5
D7.5-daf-2&N2	Mutant_vs_Wildtype	23	4
D7.5-eat-2&N2	Mutant_vs_Wildtype	41	11
D10-asm-3&N2	Mutant_vs_Wildtype	54	11
D10-daf-2&N2	Mutant_vs_Wildtype	39	9
D10-eat-2&N2	Mutant_vs_Wildtype	35	7

## Sheet: S.Table2
Supplemental Table 2. LEfSe results from asm-3 vs. N2 genes at day 5 comparison.
Feature	log(average)	Class	log(LDA)	p-value
K02440	4.17442	asm3	3.57681	0.0338949
K04487	3.63489	asm3	2.96873	0.0338949
K01649	3.26974	asm3	2.65984	0.0338949
K03628	3.09947	asm3	2.60677	0.0338949
K05997	2.89458	asm3	2.58195	0.0338949
K03839	3.17627	asm3	2.5679	0.0338949
K12368	3.27771	asm3	2.54115	0.0338949
K03649	2.64979	asm3	2.35241	0.0338949
K19336	2.79137	asm3	2.34568	0.0338949
K02854	2.55516	asm3	2.30502	0.0338949
K01610	2.69132	asm3	2.2218	0.0338949
K03796	2.72751	asm3	2.21168	0.0338949
K00831	2.52245	asm3	2.17474	0.0338949
K19236	2.63856	asm3	2.16488	0.0338949
K01887	2.085	asm3	2.11638	0.0338949
K07644	2.44313	asm3	2.10786	0.0338949
K02796	2.56489	asm3	2.0905	0.0338949
K00748	2.27207	asm3	2.071	0.0338949
K01735	2.39218	asm3	2.0655	0.0338949
K12941	2.36267	asm3	2.03367	0.0338949
K15539	2.06629	asm3	2.02437	0.0338949
K01756	2.30156	asm3	2.01788	0.0338949
K03969	4.35274	N2	3.8136	0.0338949
K01753	1.31983	N2	3.18415	0.0277078
K03576	1.62817	N2	2.87937	0.0277078
K09917	3.19355	N2	2.79796	0.0277078
K07560	2.29884	N2	2.64471	0.0277078
K05782	1.28014	N2	2.58698	0.0192544
K01187	1.42424	N2	2.5497	0.0277078
K12142	0.873114	N2	2.50634	0.0192544
K01929	1.28123	N2	2.4998	0.0277078
K06075	3.11995	N2	2.49774	0.0338949
K18850	1.6797	N2	2.35702	0.0323129
K02039	1.49608	N2	2.32029	0.0277078
K03292	1.24912	N2	2.31622	0.0277078
K13953	1.23776	N2	2.3011	0.0277078
K09861	1.69762	N2	2.29564	0.0323129
K01778	1.6088	N2	2.29487	0.0323129
K05876	1.54174	N2	2.26498	0.0277078
K03417	1.41363	N2	2.23797	0.0277078
K05844	1.32025	N2	2.23768	0.0192544
K00564	1.48419	N2	2.2342	0.0277078
K01934	1.28972	N2	2.21221	0.0192544
K11534	2.09647	N2	2.19929	0.0323129
K09612	1.52946	N2	2.18769	0.0277078
K12113	1.3575	N2	2.17773	0.0277078
K03770	1.08986	N2	2.16708	0.0277078
K00627	1.35442	N2	2.16529	0.0277078
K07343	1.63163	N2	2.16196	0.0277078
K03098	2.5535	N2	2.14802	0.0338949
K00563	1.73573	N2	2.13882	0.0323129
K07637	2.03452	N2	2.10709	0.0338949
K19000	2.33006	N2	2.10301	0.0192544
K03487	2.04532	N2	2.0813	0.0338949
K16066	2.74456	N2	2.07906	0.0338949
K03550	1.73915	N2	2.06254	0.0277078
K03321	2.05241	N2	2.04402	0.0323129
K07120	1.73158	N2	2.0377	0.0277078
K14414	1.30078	N2	2.03742	0.0277078
K03621	1.85531	N2	2.03222	0.0323129
K07263	1.11958	N2	2.02534	0.0323129
K07340	1.78237	N2	2.01804	0.0192544
K01875	2.36494	N2	2.01705	0.0338949
K00278	1.86924	N2	2.0138	0.0323129
K02314	2.08201	N2	2.00298	0.0338949
K11743	1.6214	N2	2.00037	0.0192544
K00322	2.06809			0.0338949
K01810	2.41716			0.0338949
K13892	2.08206			0.0338949
K06997	2.47764			0.0338949
K10716	1.96948			0.0338949
K11750	2.12899			0.0338949
K00769	2.30746			0.0323129
K12264	1.50862			0.0192544
K03637	2.02272			0.0323129
K01669	1.43334			0.0277078
K09999	1.76897			0.0192544
K10110	0.476294			-
K10112	1.35314			-
K19265	0.378981			-
K19267	2.59112			-
K18326	0.752723			-
K05845	0.457221			-
K05846	1.39477			-
K05847	0.388392			-
K04083	1.47453			-
K04082	3.14049			-
K04081	2.66204			-
K04080	2.43629			-
K04087	2.36349			-
K04085	2.58363			-
K04084	1.54379			-
K15540	0.273948			-
K04088	2.42732			-
K15545	1.40695			-
K15547	0			-
K00989	1.99531			-
K01104	0			-
K00981	2.31762			-
K05592	2.40971			-
K05590	2.2507			-
K05591	0.625597			-
K05596	2.26993			-
K05594	2.40277			-
K05595	1.43084			-
K02045	2.33584			-
K01297	1.61921			-
K05601	1.65652			-
K02926	3.64729			-
K00216	0			-
K00215	1.055			-
K00219	1.78494			-
K02038	0			-
K01744	2.56919			-
K02031	1.17767			-
K01749	2.02569			-
K02033	1.03886			-
K02034	1.06163			-
K02035	1.49006			-
K02036	1.8961			-
K02037	0.873694			-
K01585	2.05574			-
K01586	1.90353			-
K01581	0.998182			-
K01580	1.53587			-
K13497	2.21594			-
K01589	1.86064			-
K01588	1.5674			-
K13654	1.81087			-
K13655	2.16216			-
K13650	3.59712			-
K13651	2.755			-
K08349	1.1447			-
K02456	1.15207			-
K02457	0			-
K02454	0.398502			-
K02455	1.29298			-
K02100	1.86582			-
K02453	1.66439			-
K02450	0.609158			-
K02451	0.864799			-
K03455	1.4194			-
K02109	2.93493			-
K03981	2.52879			-
K02459	0			-
K08137	1.88456			-
K01639	2.01347			-
K01638	2.91938			-
K01637	2.62218			-
K01633	2.61703			-
K02058	2.05042			-
K01631	2.41848			-
K01630	2.17047			-
K14055	2.89859			-
K14054	1.31818			-
K02858	3.22011			-
K03522	0			-
K03524	1.85394			-
K14053	0			-
K03526	2.06564			-
K02852	0			-
K02853	1.20886			-
K02851	1.78684			-
K02856	1.60795			-
K14058	1.57883			-
K02855	1.04868			-
K03671	1.99207			-
K03670	2.965			-
K03673	2.783			-
K03672	2.33745			-
K03675	2.61626			-
K03674	1.65875			-
K03676	3.43894			-
K09761	2.33449			-
K09760	1.6239			-
K09767	2.24256			-
K02217	4.5872			-
K09768	1.79237			-
K15548	1.08654			-
K15549	0			-
K03299	1.03049			-
K03293	1.25364			-
K03291	2.25746			-
K03290	1.70644			-
K03297	1.87347			-
K13479	1.40647			-
K03072	2.1068			-
K03071	2.45077			-
K03077	0.652364			-
K03076	3.44591			-
K03075	3.17324			-
K03079	0			-
K03078	0			-
K03274	2.74053			-
K03271	1.94226			-
K03270	2.8522			-
K03273	2.71451			-
K03272	1.69113			-
K06131	2.2966			-
K06133	1.09007			-
K06132	0			-
K03186	1.67155			-
K03185	1.46874			-
K03184	1.75792			-
K03183	1.90195			-
K03182	1.77354			-
K03181	2.58913			-
K16013	0.964961			-
K07358	2.82999			-
K16012	1.42709			-
K07356	1.01292			-
K07357	1.11492			-
K07354	1.02165			-
K07353	0.949652			-
K07351	0			-
K09909	1.61393			-
K09908	2.91177			-
K06221	2.28372			-
K09900	2.54588			-
K06223	2.09028			-
K06222	1.9731			-
K09904	2.73871			-
K09907	2.30314			-
K09906	1.58479			-
K06918	1.40938			-
K06917	1.51307			-
K06916	2.08051			-
K06915	1.74781			-
K06911	2.0527			-
K06910	2.43152			-
K00773	3.05498			-
K08984	0.95372			-
K08989	1.55815			-
K10439	3.96304			-
K10213	0			-
K10748	3.22744			-
K18831	1.43636			-
K01910	1.50676			-
K01911	0.893609			-
K01916	3.11967			-
K01914	1.87155			-
K01915	3.40146			-
K01918	2.29939			-
K01919	2.3215			-
K18140	0			-
K07771	1.50754			-
K07772	1.07371			-
K07773	2.5386			-
K05939	1.33162			-
K07172	2.20584			-
K07173	3.0226			-
K07170	2.19889			-
K07171	2.48707			-
K00374	0.845851			-
K00371	1.21538			-
K00373	1.78658			-
K01358	2.72859			-
K18530	1.19307			-
K09161	3.11964			-
K09160	1.88369			-
K01355	2.82628			-
K01356	3.59672			-
K10109	0.657295			-
K10108	1.35112			-
K15555	0			-
K15554	0.834509			-
K15553	0.904307			-
K15552	1.70695			-
K15551	1.66745			-
K15550	0.464518			-
K01823	0			-
K01821	1.26599			-
K04075	1.40971			-
K04073	0.885207			-
K00998	2.46467			-
K04691	2.00292			-
K00995	1.38842			-
K00997	1.3429			-
K00991	1.5145			-
K03151	0.574472			-
K02931	4.00031			-
K17759	2.12483			-
K00208	2.57064			-
K01000	2.23559			-
K14591	1.90834			-
K01008	1.71214			-
K13483	0.847309			-
K13480	0.758294			-
K14441	1.59129			-
K08194	0.79825			-
K08191	1.63591			-
K13643	3.62995			-
K01130	0.499046			-
K14682	1.45422			-
K08354	1.57162			-
K01138	2.04184			-
K01139	2.19938			-
K08350	0			-
K02113	2.83506			-
K02112	2.62651			-
K02110	3.2212			-
K02441	1.92388			-
K02115	2.47968			-
K03466	0			-
K01643	0			-
K01647	2.28014			-
K02598	0.859293			-
K02027	0			-
K02026	0			-
K14062	1.24519			-
K14063	1.65316			-
K14064	1.92449			-
K14065	2.75959			-
K02020	1.66877			-
K02841	0.83459			-
K02843	1.75682			-
K03517	1.83422			-
K02032	1.48741			-
K02846	1.69556			-
K03885	2.52626			-
K06039	0.982347			-
K03210	3.4698			-
K02200	1.09967			-
K13498	2.89995			-
K02834	3.16988			-
K19416	1.43741			-
K03088	3.92747			-
K03089	3.22351			-
K03086	2.27416			-
K16693	1.66969			-
K16692	0.0762422			-
K03082	0			-
K03080	1.07699			-
K03644	2.71093			-
K03645	2.98335			-
K03646	1.61177			-
K03647	2.05003			-
K03641	3.01606			-
K03642	1.8536			-
K03643	2.15461			-
K03648	1.69392			-
K13918	1.01582			-
K07184	1.70073			-
K06214	1.90005			-
K09935	1.25515			-
K09936	1.65509			-
K06217	2.73485			-
K07349	1.5305			-
K06211	1.93486			-
K09933	2.71			-
K07347	1.61502			-
K06219	2.46572			-
K11645	1.1183			-
K06968	2.02355			-
K06969	1.789			-
K02680	0.977617			-
K07507	0			-
K08994	1.84938			-
K08997	0.862981			-
K08996	1.51681			-
K08993	1.90622			-
K08992	2.04267			-
K08998	2.8456			-
K09802	3.50061			-
K16346	0.900792			-
K09806	2.15412			-
K09807	1.95379			-
K09808	1.09139			-
K10914	2.76877			-
K10773	1.08898			-
K10778	0.956303			-
K01903	1.85281			-
K01902	1.72755			-
K18697	2.00988			-
K18691	0.536232			-
K07165	0			-
K07160	1.72534			-
K00340	1.62937			-
K00342	1.38383			-
K00343	0.147459			-
K00344	2.1814			-
K00697	2.54854			-
K05820	0.818383			-
K03459	1.66381			-
K00526	1.52047			-
K01839	2.48043			-
K01838	0.939721			-
K01835	2.59223			-
K01834	2.83908			-
K02518	2.46007			-
K00528	2.48146			-
K00529	1.50381			-
K04069	2.7522			-
K04065	2.04323			-
K04064	2.59862			-
K04067	1.48783			-
K04063	2.23699			-
K04062	3.17542			-
K09923	2.96358			-
K07040	3.3406			-
K09921	1.80644			-
K10004	1.82378			-
K09920	2.41395			-
K10002	1.71234			-
K10003	1.69259			-
K10000	2.4221			-
K10001	3.94892			-
K09927	0.60248			-
K09024	1.39026			-
K03980	0.886252			-
K09022	2.35329			-
K00027	1.9136			-
K09020	0.93946			-
K09021	1.80546			-
K02909	3.45052			-
K08218	1.32822			-
K08219	1.51458			-
K02904	3.47949			-
K02902	3.8012			-
K07722	1.83997			-
K00230	1.47414			-
K00239	0.388498			-
K15634	1.84731			-
K15633	1.48318			-
K14588	3.20807			-
K14587	1.68881			-
K01012	1.40493			-
K01011	2.40633			-
K00832	1.32805			-
K00833	0			-
K04335	2.84231			-
K04334	2.60485			-
K04337	1.19246			-
K04336	1.40118			-
K01126	2.43646			-
K04333	0.822882			-
K08322	1.38805			-
K08323	1.29851			-
K08320	0			-
K08321	0.419633			-
K04338	1.60956			-
K08324	1.48271			-
K08325	1.56163			-
K02470	2.15927			-
K02471	0			-
K02472	1.11368			-
K02477	1.95899			-
K02478	1.37614			-
K01659	1.27395			-
K01653	3.03384			-
K01652	3.19731			-
K01657	2.84031			-
K02876	3.68112			-
K02871	4.03734			-
K12138	0.37666			-
K02879	2.65493			-
K02052	0			-
K02053	1.6656			-
K02056	3.12737			-
K02057	1.13126			-
K02054	1.38646			-
K02055	1.69441			-
K03503	2.49245			-
K03502	1.95271			-
K03501	2.4851			-
K03500	1.16882			-
K18979	1.78342			-
K03892	1.27022			-
K09748	2.95903			-
K13292	1.22719			-
K14057	1.08729			-
K03477	1.88831			-
K03476	0.852681			-
K03475	0.212596			-
K03474	1.67358			-
K03473	1.73558			-
K03472	2.55331			-
K03470	1.57451			-
K03478	1.55916			-
K18800	1.85667			-
K17758	2.12483			-
K12507	1.54956			-
K14052	1.03971			-
K12500	2.32841			-
K03092	2.69522			-
K02302	1.58382			-
K02300	2.7849			-
K02301	2.2803			-
K13014	1.21162			-
K03651	1.45727			-
K03650	1.2842			-
K03656	0.419727			-
K12217	1.2399			-
K03654	0.465972			-
K15460	1.49285			-
K11748	1.89812			-
K11749	2.40625			-
K11746	0.647286			-
K11747	1.88552			-
K11744	1.88252			-
K11745	0.827418			-
K11742	0			-
K11741	3.122			-
K06203	1.84451			-
K06202	1.89463			-
K06201	1.71088			-
K06200	0.787225			-
K06207	2.60764			-
K06206	2.91879			-
K09925	2.05933			-
K06204	2.97476			-
K04844	0.416951			-
K03779	1.1768			-
K03528	2.16506			-
K06971	1.86003			-
K06970	0.455536			-
K06975	2.04461			-
K07082	1.71173			-
K00759	1.99747			-
K00758	1.29146			-
K07085	1.88147			-
K07088	0			-
K07089	0			-
K00757	1.0048			-
K07574	3.50545			-
K11189	0.435238			-
K09817	2.60496			-
K09816	0.874694			-
K09815	2.29353			-
K09812	1.78535			-
K09811	1.46609			-
K09810	1.21099			-
K06006	4.44904			-
K10763	2.18095			-
K01939	2.3343			-
K02669	0.0574256			-
K01937	2.50909			-
K01933	2.27836			-
K07798	2.60412			-
K07799	0.939441			-
K07796	3.08054			-
K07797	1.3835			-
K07792	0			-
K07791	2.11755			-
K07150	1.37905			-
K07153	1.95978			-
K07154	0.867107			-
K07156	3.34072			-
K00681	0.396102			-
K07404	1.30174			-
K07402	1.25958			-
K00684	1.96817			-
K07400	3.42218			-
K05835	1.33523			-
K05834	1.57506			-
K05837	0.987767			-
K07674	1.87491			-
K05839	3.22057			-
K05838	2.26986			-
K01808	1.06964			-
K01809	2.47616			-
K00537	1.80461			-
K15536	2.71215			-
K01803	2.53452			-
K01805	0.951483			-
K01807	1.88099			-
K11183	1.70929			-
K01247	0.427417			-
K01243	2.38458			-
K01241	1.63129			-
K10015	1.78148			-
K10014	2.72495			-
K14260	2.20144			-
K10016	1.56211			-
K10011	0.94818			-
K10013	2.33695			-
K10012	0			-
K02919	0			-
K02916	3.85679			-
K02914	3.29359			-
K00228	1.38524			-
K19303	1.85998			-
K02682	0.814868			-
K02681	1.52241			-
K01069	2.82138			-
K02687	0.112613			-
K02686	3.86021			-
K01791	1.48532			-
K01792	1.77894			-
K02688	0.663254			-
K01066	0.131027			-
K00826	2.78687			-
K00821	1.56833			-
K00823	0.466353			-
K05499	2.02594			-
K01488	2.40632			-
K01489	1.61365			-
K01484	0.739261			-
K01485	2.11194			-
K01486	0			-
K01480	1.5641			-
K01664	1.89927			-
K01665	1.82996			-
K01666	0.71051			-
K01667	1.27441			-
K01661	1.0451			-
K02469	1.78198			-
K02468	1.37874			-
K02467	1.01462			-
K02466	0			-
K16695	0.361895			-
K02464	2.07692			-
K02462	1.03704			-
K02461	1.15773			-
K02460	0			-
K01466	0			-
K01467	1.72692			-
K01464	1.20154			-
K01465	2.78117			-
K01462	3.44771			-
K01460	1.31181			-
K01935	2.01779			-
K02863	2.60038			-
K02860	3.6193			-
K09251	1.84485			-
K02864	4.23612			-
K13069	2.10337			-
K02548	1.54135			-
K02041	0			-
K02040	2.04376			-
K02043	0.911992			-
K05541	1.13519			-
K05540	2.57951			-
K02047	2.36612			-
K02046	2.25017			-
K02048	3.42422			-
K18968	0.286559			-
K03319	1.72019			-
K03316	0.515011			-
K03314	0.54701			-
K03312	2.96548			-
K03313	2.08845			-
K03310	1.27207			-
K03311	1.64747			-
K03790	2.76844			-
K13288	2.61512			-
K03798	2.82726			-
K13283	2.1319			-
K03402	2.74224			-
K12289	1.24702			-
K03407	0.575747			-
K10831	2.09087			-
K03408	0			-
K18928	1.6049			-
K17722	1.7863			-
K17723	0.655146			-
K02315	2.0678			-
K02317	1.98768			-
K02316	2.78165			-
K12962	0			-
K06167	0.25968			-
K02313	2.82004			-
K19055	1.53645			-
K01686	1.76052			-
K02400	0			-
K01684	0.27925			-
K08680	0			-
K01685	1.35809			-
K12152	1.79747			-
K02549	1.1558			-
K12151	2.48444			-
K11755	2.4579			-
K11754	1.45661			-
K11751	1.37637			-
K11753	2.92504			-
K11752	2.21514			-
K07406	1.47249			-
K13938	1.13738			-
K09790	2.04988			-
K09791	2.17367			-
K11991	2.26431			-
K09794	3.07668			-
K11996	1.34016			-
K09798	1.16878			-
K03169	0.925924			-
K07091	1.43962			-
K01448	2.67435			-
K07095	2.56076			-
K07098	1.27282			-
K10972	0			-
K10974	0.535714			-
K07566	2.1432			-
K09862	1.9266			-
K11192	0.17313			-
K11191	0.17313			-
K10710	0			-
K10711	1.75803			-
K11175	1.74269			-
K01928	0.918568			-
K01923	2.50499			-
K08160	0.872908			-
K01921	2.38494			-
K01920	2.37963			-
K11179	2.15381			-
K01925	1.69345			-
K01924	1.52113			-
K08162	0.319086			-
K00324	1.05562			-
K00325	1.65953			-
K07784	0.644772			-
K07786	0.874401			-
K07780	1.84723			-
K07783	1.24483			-
K06940	1.68267			-
K06941	2.00912			-
K06942	2.06506			-
K07148	0.655176			-
K07147	1.87414			-
K07146	1.86481			-
K10804	2.95972			-
K10805	2.43153			-
K06949	2.09994			-
K07141	1.66818			-
K07140	2.07302			-
K09136	1.30033			-
K09131	2.87082			-
K01816	0			-
K01815	1.23199			-
K01814	2.05779			-
K05808	3.99601			-
K01812	1.70535			-
K01811	1.42476			-
K05804	2.15626			-
K05805	1.99498			-
K05807	3.17525			-
K05800	2.37088			-
K05801	1.94759			-
K05803	3.87745			-
K04047	4.14188			-
K04046	0.734661			-
K04045	0.932848			-
K04044	2.24388			-
K04042	2.12744			-
K00782	0			-
K04567	2.26705			-
K00784	0.091771			-
K00036	2.80433			-
K00789	1.91623			-
K00031	2.2375			-
K01258	1.69237			-
K01255	2.18881			-
K01256	1.26773			-
K01250	1.31247			-
K01252	1.03205			-
K19354	0.579876			-
K10026	3.25992			-
K09001	2.06548			-
K04568	1.88668			-
K08234	2.15688			-
K00254	1.85801			-
K01079	1.95643			-
K02679	1.04572			-
K01070	2.21259			-
K00813	3.21245			-
K00817	2.72703			-
K08304	1.96768			-
K08305	1.02114			-
K08307	3.19466			-
K08301	1.72306			-
K08303	1.58944			-
K08308	2.03108			-
K05796	1.41859			-
K05790	1.55299			-
K01491	1.71126			-
K01497	2.72934			-
K05799	2.47712			-
K01495	2.71806			-
K01494	1.93841			-
K01673	3.10815			-
K01671	0.483774			-
K01676	2.40386			-
K01679	2.44389			-
K02782	1.12194			-
K02783	1.12194			-
K02784	2.8285			-
K02897	0			-
K02895	4.13088			-
K13051	1.97823			-
K01786	0			-
K01785	1.84342			-
K01784	1.41728			-
K01783	2.63146			-
K01782	0.824087			-
K02071	1.16709			-
K02072	2.59353			-
K01788	0.862341			-
K02526	0.640353			-
K02527	0.331711			-
K02523	2.11152			-
K02520	4.04272			-
K02521	1.13201			-
K03305	1.86509			-
K03304	2.02044			-
K03307	0.189778			-
K02528	2.39644			-
K02529	2.06326			-
K02099	1.76361			-
K03781	0.0591411			-
K03780	0.632236			-
K03785	1.15164			-
K03784	2.26644			-
K03787	1.39851			-
K03789	2.24098			-
K03788	1.98487			-
K03413	1.30419			-
K03414	0.989714			-
K11717	0			-
K09901	1.41716			-
K06173	1.62891			-
K06177	0			-
K06176	2.1227			-
K06179	1.60486			-
K06178	1.9152			-
K09903	2.54244			-
K09902	2.76935			-
K10017	1.75835			-
K14261	2.434			-
K12145	0			-
K12144	0.862764			-
K12147	3.0921			-
K12140	0.646119			-
K12143	0.707497			-
K12149	2.22252			-
K12148	4.70232			-
K07312	1.66276			-
K07313	3.42843			-
K07311	0.832812			-
K07314	1.35702			-
K07319	1.00956			-
K16088	1.41861			-
K16089	0.74573			-
K16087	1.63801			-
K09788	0			-
K09786	2.0749			-
K12529	0.461228			-
K13038	1.94669			-
K10563	1.39069			-
K18778	1.77696			-
K10440	2.61129			-
K19229	1.56257			-
K12700	0			-
K07559	1.78384			-
K07229	0			-
K07224	1.66554			-
K07223	1.47766			-
K07552	1.4494			-
K13244	0.952028			-
K19227	1.14973			-
K10709	0.44554			-
K10708	1.15188			-
K03207	0			-
K00331	1.99101			-
K00330	1.68668			-
K00335	1.17681			-
K00334	2.01438			-
K00337	0			-
K00336	0			-
K00339	0.956239			-
K00338	1.40408			-
K16264	1.13829			-
K07139	0.387042			-
K06957	0			-
K06956	2.31454			-
K16263	1.59652			-
K06959	1.44399			-
K06958	2.49736			-
K07136	1.84			-
K15582	2.08423			-
K09125	1.97312			-
K05819	0.320009			-
K05818	2.04762			-
K01866	2.59472			-
K01867	2.48463			-
K05813	1.34901			-
K05812	2.21293			-
K05811	1.89258			-
K05810	1.20714			-
K05816	1.24451			-
K05815	0.971519			-
K05814	0			-
K04032	0.693676			-
K04033	1.28479			-
K04031	1.58151			-
K07042	2.21462			-
K07043	1.34675			-
K00799	2.53941			-
K00797	2.4666			-
K00024	2.81412			-
K00795	1.88013			-
K00794	2.60391			-
K00793	2.43948			-
K07048	1.42843			-
K00790	2.07023			-
K09017	2.30565			-
K09016	0.960653			-
K09015	2.115			-
K09014	2.2775			-
K09013	2.49415			-
K01262	2.31862			-
K01265	2.23557			-
K09019	1.5235			-
K09018	2.07113			-
K08227	0.626764			-
K08225	0.552786			-
K08224	1.39509			-
K08223	1.62618			-
K10038	1.69196			-
K10037	2.3228			-
K10036	4.21993			-
K17938	1.49			-
K19168	2.16034			-
K19166	0.828091			-
K01414	0			-
K19162	3.50374			-
K19160	0			-
K19161	1.78098			-
K00241	2.015			-
K00240	1.5026			-
K00242	1.65815			-
K00245	1.29079			-
K00244	1.36155			-
K00247	1.36997			-
K00246	1.33078			-
K04764	4.10578			-
K04765	1.72566			-
K04762	1.85884			-
K04763	2.17556			-
K04760	1.75661			-
K04761	1.88927			-
K00806	2.8079			-
K00800	1.59061			-
K08313	1.04224			-
K08312	2.55119			-
K08311	2.84401			-
K08310	2.58839			-
K08317	1.01927			-
K08316	2.15586			-
K08315	2.13798			-
K08314	1.39252			-
K08319	1.57386			-
K08318	0			-
K05781	0.851143			-
K05780	0			-
K05787	2.43117			-
K05786	0.0947614			-
K05785	2.06383			-
K14392	1.48868			-
K05788	3.36911			-
K15268	1.44396			-
K05368	2.02228			-
K01689	2.87934			-
K02401	0.993			-
K01687	0			-
K02403	1.95391			-
K02402	1.6391			-
K01681	0			-
K02799	2.23452			-
K02798	2.30366			-
K01443	2.30785			-
K02791	1.43269			-
K02790	1.43269			-
K02793	2.4249			-
K02795	2.83249			-
K02794	2.4249			-
K13735	0			-
K02886	2.7397			-
K02881	3.58868			-
K04564	2.47529			-
K04565	2.73777			-
K02069	0.847523			-
K02068	1.10046			-
K01042	1.28004			-
K02063	0.716588			-
K02062	0			-
K02067	2.63488			-
K02066	2.5497			-
K02065	2.5525			-
K02064	1.58861			-
K02535	3.24771			-
K02536	2.04642			-
K02533	1.47881			-
K02532	0			-
K02081	1.46062			-
K02080	1.89923			-
K02083	0			-
K12957	0			-
K03424	2.07897			-
K03425	2.33606			-
K03426	1.49683			-
K03427	0.972714			-
K03756	1.32397			-
K03757	0.603963			-
K03755	1.55332			-
K03752	2.03197			-
K03753	1.83859			-
K03750	1.61845			-
K03758	1.07051			-
K03759	0			-
K06149	3.58274			-
K02338	1.68836			-
K06144	4.12914			-
K06145	0.935908			-
K06146	1.57251			-
K06140	2.44243			-
K06141	1.48663			-
K06142	2.91147			-
K06143	2.00111			-
K06205	3.18518			-
K03688	1.67908			-
K03683	1.70435			-
K03684	0.603725			-
K03685	2.92007			-
K03686	1.59053			-
K03687	0.646841			-
K03110	1.91916			-
K03111	2.68162			-
K03112	1.87315			-
K03113	1.73428			-
K07305	2.84463			-
K07304	2.13531			-
K03116	3.11779			-
K03117	2.72684			-
K03118	2.09733			-
K07308	1.48072			-
K13954	0.262891			-
K07301	2.11517			-
K07300	2.34534			-
K16092	1.46997			-
K07348	0			-
K16074	0.424777			-
K07307	2.53809			-
K10550	0			-
K10555	0			-
K10557	0			-
K03119	2.19411			-
K06890	2.84574			-
K06891	3.70203			-
K07238	1.70412			-
K06895	1.13113			-
K07235	1.96185			-
K07237	1.50712			-
K06899	2.35914			-
K07232	2.42113			-
K11391	1.28447			-
K05966	0.410753			-
K02565	1.49342			-
K08641	2.19601			-
K00658	1.75913			-
K00656	3.23904			-
K00657	3.10753			-
K00655	1.82758			-
K00652	0.811884			-
K00651	2.1776			-
K07121	2.15098			-
K07122	2.42705			-
K10824	0.473613			-
K07127	2.55103			-
K07126	2.54913			-
K01870	1.67909			-
K01876	2.7056			-
K01879	1.37307			-
K01878	1.8967			-
K04020	1.24006			-
K04023	0.73783			-
K04022	0			-
K04025	1.27617			-
K04027	0			-
K04026	0			-
K04029	0			-
K04028	0			-
K07054	2.19677			-
K07056	2.14984			-
K07053	1.32373			-
K00012	1.33477			-
K00013	2.0808			-
K00014	1.7954			-
K07058	1.92919			-
K01305	0.438437			-
K04775	1.75955			-
K04774	2.41157			-
K04770	2.23607			-
K04773	1.65624			-
K04772	2.42073			-
K02654	1.68519			-
K00878	1.86665			-
K00879	1.97314			-
K13638	3.04604			-
K13639	1.76443			-
K00872	2.13243			-
K00873	2.53585			-
K13636	1.61957			-
K13637	0.866778			-
K00876	2.21814			-
K13631	0			-
K00874	1.26472			-
K04485	0.969642			-
K04488	1.16652			-
K05778	0.785662			-
K05779	1.38875			-
K05776	1.74613			-
K05777	0.635771			-
K05774	0			-
K02044	0.632924			-
K01698	2.25459			-
K01695	2.56897			-
K01696	2.67145			-
K01690	0.563997			-
K00906	1.70612			-
K00901	2.11835			-
K01051	1.73591			-
K01056	2.77407			-
K01058	1.63728			-
K05516	1.05391			-
K05517	2.18391			-
K02500	2.46783			-
K02501	2.36874			-
K02503	2.357			-
K02504	0.661342			-
K02505	0.807451			-
K02507	0			-
K12945	1.95984			-
K12944	0			-
K12940	2.36054			-
K12943	2.50437			-
K12942	1.54702			-
K03439	2.23714			-
K03438	2.32015			-
K02430	2.08307			-
K13381	1.23708			-
K03925	3.02277			-
K03924	1.48114			-
K03431	1.75038			-
K03926	2.82839			-
K02438	2.35546			-
K02439	1.58894			-
K03435	1.86076			-
K03212	0.349419			-
K03747	3.6176			-
K03746	3.54927			-
K03217	2.0174			-
K03216	0			-
K03743	2.12278			-
K03214	1.86756			-
K13890	1.37981			-
K13891	0.801134			-
K03218	0.58098			-
K03749	1.55026			-
K03748	1.2366			-
K13896	1.85997			-
K02348	2.30294			-
K06158	0			-
K02342	1.20809			-
K02343	0			-
K02340	1.99478			-
K02341	1.92937			-
K02346	1.85773			-
K06156	1.09056			-
K06155	1.43793			-
K16868	2.1607			-
K03690	1.98204			-
K09475	1.04416			-
K09477	0.387956			-
K09476	4.36451			-
K09471	1.09526			-
K09470	1.78362			-
K09473	1.90784			-
K09472	0.746586			-
K03327	1.47528			-
K03326	1.5414			-
K03324	0.715026			-
K03322	1.78989			-
K03320	1.94716			-
K03329	0			-
K07236	1.50271			-
K19577	1.69527			-
K18531	0			-
K03106	2.3052			-
K07336	1.20026			-
K07337	1.3441			-
K03100	1.87527			-
K00853	0			-
K17713	2.17273			-
K17247	1.39733			-
K11940	0			-
K06080	2.37359			-
K01507	2.26348			-
K00858	2.10963			-
K04752	2.41004			-
K09857	2.446			-
K06884	2.08918			-
K06887	0.801728			-
K06889	1.53887			-
K09858	2.95459			-
K03828	2.40559			-
K07592	1.20441			-
K05995	0			-
K07443	0.767655			-
K00648	1.96077			-
K07112	3.11278			-
K07113	1.31727			-
K00645	1.8917			-
K00647	2.67804			-
K00640	1.55507			-
K07685	2.59009			-
K07686	1.35466			-
K10544	0.332283			-
K10543	0.810174			-
K10542	1.6569			-
K10541	1.26178			-
K10540	2.11021			-
K07688	1.39197			-
K07689	1.17399			-
K10549	0.927681			-
K01845	2.54439			-
K11392	1.52705			-
K01840	0			-
K00005	0.666833			-
K04018	1.16373			-
K04019	0			-
K04014	0			-
K04015	0.687771			-
K04016	0.824436			-
K04017	0			-
K00009	2.29922			-
K04013	0			-
K02819	1.9556			-
K15396	1.78433			-
K18446	1.73896			-
K00262	2.2929			-
K00266	1.93426			-
K08485	1.7696			-
K19147	0.694265			-
K01998	0.609676			-
K01999	2.46499			-
K01992	2.01611			-
K01993	1.93504			-
K01990	2.75318			-
K01991	0.885189			-
K01996	1.41325			-
K01997	1.43138			-
K01995	0.487792			-
K01515	2.26516			-
K01512	2.47154			-
K00868	1.99932			-
K13628	3.2603			-
K00860	2.71807			-
K18141	0.34247			-
K13620	0			-
K00865	0.797235			-
K00864	2.80231			-
K00867	2.29831			-
K14623	2.44136			-
K01194	1.60839			-
K01195	0.125555			-
K01207	2.66492			-
K06164	0.852681			-
K00912	1.03924			-
K01420	3.15185			-
K00919	1.42157			-
K01424	2.07041			-
K01425	1.14163			-
K02647	1.13188			-
K14287	1.19946			-
K05501	1.68834			-
K03594	2.36382			-
K03595	1.90664			-
K03596	1.39874			-
K03597	3.39388			-
K03590	3.74301			-
K03591	0.37048			-
K03592	1.51823			-
K03593	1.43797			-
K02517	2.05479			-
K03598	2.51196			-
K03599	2.49702			-
K01736	1.90186			-
K01737	1.68097			-
K01734	2.07995			-
K01733	1.78294			-
K01738	3.61671			-
K01739	1.82071			-
K10823	2.10111			-
K12972	2.76243			-
K12973	1.61793			-
K12974	2.54693			-
K12975	1.29335			-
K03919	0.578975			-
K02427	3.23488			-
K02426	2.47853			-
K05349	1.21456			-
K02428	1.60986			-
K03771	1.81826			-
K03772	2.51641			-
K03773	2.15413			-
K03774	1.5624			-
K03775	2.78065			-
K03776	0.316448			-
K03777	1.62114			-
K03778	2.06906			-
K12372	1.12698			-
K12370	0			-
K12371	1.01477			-
K02358	2.87014			-
K02356	2.45144			-
K16703	0.314441			-
K16704	0			-
K13574	1.3957			-
K12112	0			-
K13979	1.52346			-
K18889	1.03201			-
K19540	0.266603			-
K12288	1.0126			-
K03179	1.63373			-
K09996	0			-
K09997	1.42839			-
K09994	0			-
K07323	2.21799			-
K07322	2.52995			-
K09998	0.630841			-
K07320	2.22023			-
K03177	0.462009			-
K08163	0.744791			-
K13889	2.35869			-
K13888	1.56275			-
K18702	0.62223			-
K13641	1.7934			-
K16053	1.24223			-
K16052	1.029			-
K07214	1.54679			-
K15834	1.23036			-
K15835	1.02477			-
K06180	1.63929			-
K06181	1.80852			-
K06182	1.92057			-
K06183	1.60124			-
K06186	3.4448			-
K06187	1.80585			-
K11719	2.58698			-
K06189	2.12381			-
K00151	0			-
K15832	0.532917			-
K07589	2.79129			-
K07588	1.06518			-
K06858	1.37119			-
K10441	2.30227			-
K11139	1.09944			-
K05984	2.08016			-
K05982	0.966759			-
K07452	1.5864			-
K07107	2.5349			-
K07106	0.940842			-
K07459	1.70799			-
K07109	2.52294			-
K00673	2.30884			-
K00674	2.07273			-
K00675	1.27996			-
K00677	2.44037			-
K07690	2.03091			-
K10537	1.13753			-
K06980	2.09082			-
K09893	2.41264			-
K10538	1.7004			-
K10539	1.64233			-
K16291	2.2185			-
K02445	1.782			-
K02444	1.58194			-
K03581	0.820674			-
K02446	1.3888			-
K00073	0.391673			-
K00076	2.50672			-
K00077	2.20674			-
K00075	2.10577			-
K09898	2.39411			-
K02560	2.22745			-
K07071	2.198			-
K07070	1.89821			-
K19157	2.85637			-
K19156	2.46443			-
K19155	0			-
K08279	0			-
K08276	1.30751			-
K08277	0.955019			-
K00299	0			-
K00297	2.54406			-
K01048	1.45142			-
K00108	0.0940634			-
K00104	0.77768			-
K00101	0			-
K00854	0.705525			-
K00855	2.17198			-
K00857	1.46065			-
K00850	2.64851			-
K00851	1.24442			-
K00852	1.92711			-
K04758	2.58873			-
K04755	2.60978			-
K04754	1.49213			-
K04753	1.32139			-
K00859	1.71451			-
K04751	1.91503			-
K04750	2.66782			-
K01185	0			-
K15722	0			-
K15724	2.7387			-
K02745	1.61883			-
K02742	1.38813			-
K01439	1.69265			-
K01438	1.97971			-
K00925	2.9101			-
K00926	1.49961			-
K00927	2.71625			-
K00928	1.74555			-
K01433	2.31152			-
K05539	1.53168			-
K08296	2.28233			-
K08297	0.793609			-
K02986	4.0161			-
K15830	0			-
K15831	0			-
K02982	2.97044			-
K15833	0			-
K02988	2.26378			-
K08298	0.783943			-
K02299	1.53168			-
K02568	0			-
K02569	1.81072			-
K03587	1.83801			-
K03585	2.81314			-
K03584	0.57436			-
K02563	1.59076			-
K03589	2.45666			-
K03588	0.97556			-
K02566	1.87353			-
K02564	2.79673			-
K05245	0			-
K12963	2.26188			-
K01720	0.701125			-
K12961	2.10567			-
K14061	2.60697			-
K14742	0			-
K14744	1.14866			-
K02182	0.198123			-
K12369	1.47227			-
K02361	0			-
K02362	1.66492			-
K02363	0.343054			-
K03767	2.29252			-
K03765	0.688887			-
K03764	2.30927			-
K03761	1.58732			-
K03760	0.581383			-
K02167	1.96357			-
K05708	0			-
K02160	2.77918			-
K02168	0.773963			-
K02169	0			-
K07090	1.28298			-
K15773	1.35869			-
K18997	2.57847			-
K12299	1.00229			-
K09982	2.87137			-
K12291	1.10026			-
K12290	0			-
K11922	2.23644			-
K11923	2.20867			-
K11920	1.96462			-
K11921	0.941245			-
K11926	2.46322			-
K03769	2.15961			-
K11924	1.75293			-
K11925	1.00428			-
K03768	1.62798			-
K10973	2.39116			-
K07262	2.12369			-
K07261	1.62803			-
K07264	1.18584			-
K12582	0.991446			-
K07269	2.23463			-
K09456	1.3715			-
K10975	0.478928			-
K06199	2.25612			-
K06197	1.9407			-
K06195	2.79645			-
K06194	3.92108			-
K06193	2.4153			-
K06192	1.94916			-
K06191	1.87541			-
K06190	2.33334			-
K11104	1.46258			-
K11105	1.15603			-
K11106	0.152733			-
K11107	0			-
K11102	1.86052			-
K11103	1.85835			-
K10986	0.238115			-
K07862	1.375			-
K10984	0			-
K00971	0.173722			-
K00970	1.51205			-
K00661	1.66889			-
K10857	1.4245			-
K07460	0.587469			-
K07461	1.73253			-
K06999	1.86286			-
K07666	1.97404			-
K07667	0			-
K07664	1.56896			-
K07665	2.84684			-
K07662	2.73407			-
K07663	1.6391			-
K06447	1.56776			-
K07661	2.8894			-
K10679	3.35933			-
K07483	2.00086			-
K07480	2.17708			-
K08483	3.14807			-
K07641	1.39019			-
K00598	1.01464			-
K07642	1.33245			-
K00060	2.93703			-
K07643	1.97333			-
K00065	1.34804			-
K08723	1.5995			-
K00068	1.01464			-
K03577	2.02152			-
K07645	1.14971			-
K07008	1.5596			-
K07000	2.49091			-
K07001	1.83504			-
K07007	1.52811			-
K00285	1.85264			-
K13630	0			-
K00287	1.24251			-
K00286	1.88118			-
K07715	1.15639			-
K07712	1.96234			-
K07713	1.21218			-
K07711	1.61725			-
K00117	0.368827			-
K00116	1.37993			-
K00111	2.64071			-
K00113	2.23493			-
K00112	1.64324			-
K00840	2.34417			-
K00845	2.11459			-
K00849	1.37978			-
K00848	0			-
K01534	0.862875			-
K15737	1.46852			-
K15736	1.7227			-
K15735	1.40501			-
K19238	2.26359			-
K09181	2.10766			-
K19234	2.95279			-
K19235	2.79246			-
K19230	0.866778			-
K01881	2.17235			-
K01883	2.11285			-
K01885	1.77798			-
K01886	2.60957			-
K08591	2.22311			-
K01889	2.0941			-
K01226	2.00842			-
K01222	1.1706			-
K01223	2.76008			-
K02759	1.454			-
K01150	2.07773			-
K01151	2.05323			-
K02755	0.108637			-
K02757	0.108637			-
K02756	0.108637			-
K01409	1.23285			-
K02753	0.523783			-
K01159	1.21886			-
K00939	4.08203			-
K00931	2.01742			-
K00930	2.14504			-
K05522	1.17488			-
K05520	0.975635			-
K05527	3.66262			-
K05526	1.53729			-
K01089	2.84808			-
K02622	0.92977			-
K08281	1.72238			-
K02996	2.84601			-
K01082	2.69647			-
K15828	0			-
K08289	1.91826			-
K01085	2.33842			-
K01087	2.48966			-
K01271	2.02164			-
K19048	1.40103			-
K02570	0			-
K02573	0.855034			-
K01270	2.02264			-
K03572	1.84846			-
K02574	0			-
K03570	1.50574			-
K03571	1.75824			-
K01710	1.68671			-
K01711	0			-
K01714	2.89556			-
K01716	2.72338			-
K01719	1.87496			-
K03972	3.61859			-
K03973	3.87322			-
K03970	4.3439			-
K03971	4.20425			-
K03976	1.34134			-
K03977	2.13598			-
K03974	1.37296			-
K03975	2.32557			-
K01579	1.77351			-
K03978	2.28399			-
K03979	2.62465			-
K02199	0			-
K13378	0.359623			-
K14170	2.87517			-
K08138	1.11293			-
K02193	1.70785			-
K02192	3.23345			-
K02197	0			-
K02195	0			-
K02194	0.80924			-
K02372	2.65432			-
K03718	1.66208			-
K03719	3.29663			-
K03712	2.22225			-
K02379	0			-
K03711	3.85654			-
K03717	1.87232			-
K03488	1.32457			-
K02170	1.56664			-
K02173	1.87804			-
K03482	0.901056			-
K03485	0			-
K18988	2.45213			-
K03808	1.85606			-
K03809	2.16415			-
K03806	2.26824			-
K03807	1.51857			-
K03804	1.94168			-
K03805	2.12576			-
K03803	2.34489			-
K03800	1.70299			-
K03624	2.55047			-
K03625	0			-
K03150	2.45776			-
K03623	1.64701			-
K03152	1.16141			-
K03629	1.10426			-
K11927	1.45653			-
K11930	1.17617			-
K11933	0			-
K11932	3.09924			-
K11935	0			-
K11934	3.54931			-
K11937	1.94457			-
K11936	0.509008			-
K11939	1.58068			-
K11938	1.86497			-
K07273	1.91475			-
K07275	1.85228			-
K07274	2.86565			-
K07277	1.98445			-
K07278	1.74587			-
K09889	2.33618			-
K12136	0.653027			-
K12137	0.954279			-
K11733	1.4799			-
K11732	1.38888			-
K11737	2.05195			-
K12139	0.233858			-
K11735	1.23169			-
K11734	1.88641			-
K16325	1.2496			-
K06871	1.77853			-
K06872	1.31562			-
K16326	0.599298			-
K16321	1.05769			-
K16322	1.88649			-
K16329	0			-
K16328	0			-
K00610	2.99683			-
K00611	2.09674			-
K00616	2.64028			-
K08177	1.22831			-
K07479	2.41783			-
K07478	0.908378			-
K07473	3.67464			-
K07471	1.07226			-
K07470	2.98634			-
K07474	0.691978			-
K09954	1.38674			-
K07679	0			-
K07678	0			-
K07675	0.889697			-
K01813	0			-
K07673	1.75474			-
K07495	1.0391			-
K07497	1.63972			-
K07496	2.15878			-
K07491	1.03125			-
K07490	1.57145			-
K11209	2.35979			-
K11208	1.59499			-
K15034	2.02403			-
K11203	0.556437			-
K11202	1.92514			-
K11201	0.809014			-
K00058	2.27383			-
K00059	2.49545			-
K00052	2.73193			-
K00053	2.94449			-
K07019	0.843392			-
K07014	0.055516			-
K15256	1.75761			-
K18479	1.00144			-
K18478	0.405593			-
K15257	1.95598			-
K18471	1.18653			-
K07701	1.50259			-
K07700	1.80727			-
K07703	0.522844			-
K07702	1.20533			-
K00432	1.53182			-
K00121	1.37869			-
K00123	1.73818			-
K00124	1.81055			-
K07708	2.56131			-
K00127	1.56831			-
K02452	0			-
K01951	2.07954			-
K14187	1.24986			-
K05887	0.510785			-
K05880	1.89302			-
K14348	1.46741			-
K14347	1.09967			-
K19226	1.12471			-
K19221	2.14811			-
K19222	1.30929			-
K15584	0.608519			-
K15585	0			-
K15587	0			-
K15580	3.22232			-
K15581	2.15951			-
K00540	2.33635			-
K15583	1.64573			-
K01897	2.15995			-
K01232	1.86603			-
K01895	0			-
K01894	0.754877			-
K01893	2.17103			-
K01892	1.17908			-
K00549	1.27157			-
K02768	1.70929			-
K02769	2.34393			-
K01141	1.95419			-
K01142	1.19131			-
K02760	3.78107			-
K02761	1.29309			-
K01419	2.41438			-
K00788	2.28417			-
K00948	2.8066			-
K09937	0			-
K00942	3.08526			-
K00943	2.00543			-
K00940	1.69962			-
K00941	1.73024			-
K00946	1.48755			-
K00945	2.57718			-
K01096	2.12372			-
K01095	1.94914			-
K01093	1.19031			-
K01092	2.62494			-
K01091	1.03845			-
K01525	1.6731			-
K01524	2.00581			-
K02619	2.11994			-
K01521	1.13159			-
K01520	2.41839			-
K02967	4.11216			-
K02965	3.30159			-
K02963	3.72026			-
K02961	3.08795			-
K03569	2.06925			-
K03568	1.8484			-
K03565	2.13196			-
K03564	2.68824			-
K03566	1.51808			-
K03561	1.70175			-
K03560	2.82296			-
K03563	4.63341			-
K03562	2.5713			-
K01708	0.705854			-
K01706	0.703247			-
K01704	2.04767			-
K13632	2.55261			-
K14762	2.53277			-
K14761	1.52285			-
K13694	2.20866			-
K13695	2.3681			-
K02388	1.7691			-
K02389	1.27175			-
K02386	1.6091			-
K02387	1.33654			-
K03702	1.83387			-
K17195	0.914301			-
K03704	3.93226			-
K02380	0.74355			-
K02381	0			-
K03499	1.41977			-
K03498	1.85044			-
K03490	1.39371			-
K03495	2.06801			-
K11720	1.66204			-
K18142	0.738717			-
K03814	1.77778			-
K03817	1.93364			-
K03811	1.36087			-
K03810	0.393631			-
K02818	1.9556			-
K03812	3.62145			-
K03635	1.82926			-
K03634	2.36263			-
K03636	2.28912			-
K03631	2.92273			-
K03630	0.890549			-
K03633	1.94192			-
K03632	0.965459			-
K03149	1.35161			-
K03148	1.99304			-
K03639	1.99485			-
K03638	2.02029			-
K03385	1.39081			-
K03386	3.17467			-
K06159	0.911928			-
K06282	1.51675			-
K06281	1.48898			-
K06287	2.33936			-
K06518	1.25078			-
K06048	2.0744			-
K06041	2.56807			-
K02437	1.65005			-
K12340	2.5232			-
K10985	0.468446			-
K09897	1.95928			-
K09896	2.48008			-
K09895	2.63842			-
K09894	2.49781			-
K07248	2.55996			-
K09892	2.834			-
K09891	2.294			-
K07245	2.45867			-
K07246	1.62594			-
K09899	3.25761			-
K07243	1.32379			-
K16138	2.1116			-
K03923	1.88468			-
K16135	1.21386			-
K16136	0.992854			-
K16137	1.99281			-
K11472	0.614231			-
K11473	1.95799			-
K11474	0			-
K11477	2.13459			-
K06867	1.56574			-
K06866	2.98569			-
K06861	1.86134			-
K00600	2.64708			-
K00602	2.11021			-
K00605	1.55014			-
K00604	2.19733			-
K00606	1.9757			-
K00609	2.47267			-
K03215	1.47336			-
K11738	0.862384			-
K09946	1.65245			-
K18843	1.50912			-
K07640	2.02424			-
K07393	2.00012			-
K07390	3.79183			-
K07391	0.5447			-
K07397	2.63489			-
K07647	0.509681			-
K13893	0			-
K11065	2.77541			-
K13894	1.06479			-
K13895	1.34146			-
K12266	0.493016			-
K07024	2.51563			-
K07025	2.43375			-
K07027	0			-
K03620	0			-
K00042	1.9354			-
K00041	1.09807			-
K00040	1.02089			-
K00046	0			-
K07803	0.584624			-
K09771	1.09801			-
K07806	2.02613			-
K06153	1.63415			-
K07462	1.6658			-
K00137	1.93387			-
K00135	1.52736			-
K00134	3.27719			-
K00133	3.15388			-
K00130	1.40749			-
K01956	2.10341			-
K06157	1.6584			-
K01953	2.16696			-
K00138	1.40181			-
K00428	0.83465			-
K07735	2.2322			-
K14977	1.72072			-
K07738	2.48006			-
K00425	2.56857			-
K00427	1.29187			-
K00426	1.29088			-
K16345	1.58381			-
K02297	2.54211			-
K00554	3.70062			-
K00557	2.28856			-
K00556	1.64448			-
K07660	0			-
K01175	2.00459			-
K01176	0			-
K01179	0.833178			-
K15974	2.69598			-
K15977	2.0285			-
K16711	1.01162			-
K00950	0			-
K00954	1.37382			-
K00957	3.60178			-
K00956	3.05228			-
K02601	2.93135			-
K02600	2.39794			-
K02970	3.21107			-
K02972	2.10272			-
K03558	2.27427			-
K03559	2.55692			-
K03551	1.32573			-
K03553	3.36491			-
K03554	2.13308			-
K03557	3.24292			-
K01772	1.46579			-
K01770	1.75608			-
K13243	0			-
K01775	1.96428			-
K02255	2.21337			-
K02777	1.67291			-
K02775	1.65066			-
K02774	2.0171			-
K02773	1.68867			-
K14155	0.920111			-
K02770	2.34393			-
K13683	0			-
K08154	1.39355			-
K02779	2.00568			-
K08156	0.26321			-
K02399	2.2329			-
K02398	2.30376			-
K02395	0			-
K02394	0			-
K02397	1.03714			-
K02396	0.867276			-
K02391	0.530366			-
K02390	0.96035			-
K02393	0			-
K02392	0.883964			-
K05881	1.98362			-
K01608	0			-
K08682	1.44985			-
K02553	2.11792			-
K02552	1.62993			-
K02551	0.66771			-
K02550	0			-
K02557	0.974549			-
K02800	2.23452			-
K02554	1.17256			-
K03820	1.03168			-
K02558	2.11401			-
K03824	2.61989			-
K03825	1.70442			-
K03826	0.828832			-
K03827	1.43208			-
K03600	2.10856			-
K03601	1.60145			-
[truncated: 351 more rows]

## Sheet: S.Table3
Supplemental Table 3. LEfSe results from daf-2 vs. N2 genes at day 5 comparison.
Feature	log(average)	Class	log(LDA)	p-value
K02895	4.36503	daf2	3.73611	0.0495346
K02952	4.35885	daf2	3.70272	0.0495346
K02902	4.1982	daf2	3.69751	0.0495346
K02931	4.15513	daf2	3.43136	0.0495346
K02986	4.18636	daf2	3.3617	0.0495346
K00957	3.85911	daf2	3.32471	0.0495346
K02950	3.96527	daf2	3.32027	0.0495346
K03530	3.83859	daf2	3.31003	0.0495346
K03040	3.65652	daf2	3.14289	0.0495346
K13643	3.73828	daf2	3.1271	0.0495346
K02948	3.76402	daf2	3.12118	0.0495346
K07358	3.37275	daf2	3.09191	0.0495346
K02946	3.59626	daf2	3.06144	0.0495346
K02956	3.41393	daf2	2.87062	0.0495346
K03210	3.66284	daf2	2.81281	0.0495346
K01649	3.27296	daf2	2.57349	0.0495346
K03672	2.90553	daf2	2.56197	0.0495346
K01834	3.10951	daf2	2.51855	0.0495346
K10914	3.06199	daf2	2.49933	0.0495346
K04752	2.92655	daf2	2.45174	0.0495346
K00773	3.18764	daf2	2.42182	0.0495346
K03775	2.99763	daf2	2.4198	0.0495346
K02113	3.00336	daf2	2.41733	0.0495346
K07112	3.1748	daf2	2.37864	0.0495346
K07662	2.96712	daf2	2.30381	0.0495346
K01652	3.08124	daf2	2.30301	0.0495346
K04564	2.8267	daf2	2.2818	0.0495346
K07300	2.74278	daf2	2.26549	0.0495346
K11068	2.79192	daf2	2.24852	0.0495346
K02619	2.49686	daf2	2.21858	0.0495346
K02231	2.65293	daf2	2.20344	0.0495346
K00981	2.69682	daf2	2.19017	0.0495346
K01704	2.50739	daf2	2.16028	0.0495346
K01139	2.46588	daf2	2.1379	0.0495346
K06956	2.67201	daf2	2.12887	0.0495346
K19235	2.79915	daf2	2.12534	0.0495346
K10748	2.55856	daf2	2.11714	0.0495346
K00845	2.51133	daf2	2.11593	0.0495346
K09018	2.4079	daf2	2.10846	0.0495346
K01998	2.34146	daf2	2.107	0.036904
K01933	2.61905	daf2	2.09831	0.0495346
K05592	2.68481	daf2	2.09494	0.0495346
K00648	2.49952	daf2	2.07805	0.0495346
K00147	2.32795	daf2	2.04587	0.0495346
K12148	4.70232	N2	4.18359	0.0495346
K06144	4.12914	N2	3.64344	0.0495346
K03973	3.87322	N2	3.4132	0.0495346
K03747	3.60763	N2	2.94456	0.0495346
K05788	3.36911	N2	2.93098	0.0495346
K06186	3.40473	N2	2.81739	0.0495346
K03060	3.37585	N2	2.74727	0.0495346
K03597	3.36343	N2	2.67522	0.0495346
K09794	3.07668	N2	2.64153	0.0495346
K06866	2.96308	N2	2.61701	0.0463016
K02795	2.83249	N2	2.35907	0.0495346
K09158	2.81776	N2	2.27308	0.0495346
K06079	2.59619	N2	2.17118	0.0495346
K14061	2.60697	N2	2.16494	0.0495346
K00965	1.06596	N2	2.10779	0.036904
K03092	2.69522	N2	2.04383	0.0495346
K13632	2.55261	N2	2.01834	0.0495346
K07397	2.50578	N2	2.00173	0.0495346
K02066	2.50256			0.0495346
K01011	2.40633			0.0495346
K01087	2.48966			0.0495346
K03273	2.42471			0.0495346
K01262	2.31862			0.0495346
K03554	2.45809			0.0495346
K19000	2.33006			0.0495346
K01867	2.68504			0.0495346
K06199	2.25612			0.0463016
K02560	2.22745			0.0495346
K01919	2.3215			0.0495346
K02770	2.291			0.0495346
K09022	2.35329			0.0495346
K03291	2.25746			0.0495346
K02441	2.35545			0.0495346
K11250	2.12898			0.0495346
K02438	2.35546			0.0495346
K11939	1.58068			0.036904
K00975	2.21696			0.0495346
K03598	2.36899			0.0495346
K00058	2.46294			0.0495346
K02769	2.291			0.0495346
K07566	2.10362			0.0463016
K13694	2.20866			0.0495346
K03449	1.4042			0.0463016
K07644	2.26849			0.0495346
K13051	2.33174			0.0495346
K09712	2.28913			0.0495346
K00872	2.37876			0.0495346
K03576	1.62817			0.0463016
K16138	2.1116			0.0495346
K05879	1.85042			0.036904
K00764	2.21486			0.0495346
K01625	2.05724			0.0463016
K00639	2.2313			0.0495346
K03321	2.05241			0.0495346
K05801	1.80974			0.0495346
K07690	2.03091			0.0463016
K01752	2.23054			0.0495346
K08312	2.17193			0.0495346
K02495	2.20857			0.0495346
K07229	1.91581			0.036904
K01126	2.08412			0.0495346
K02315	2.0678			0.0495346
K08169	1.92403			0.0495346
K00137	1.31675			0.0495346
K02494	2.21193			0.0495346
K03487	2.04532			0.0495346
K07307	1.49513			0.036904
K18988	1.16194			0.0495346
K18697	2.00988			0.0495346
K11930	1.17617			0.036904
K00611	1.85356			0.0463016
K00882	1.70746			0.0495346
K01631	1.45525			0.0495346
K12961	1.90631			0.0463016
K09812	1.78535			0.0495346
K01494	1.93841			0.0463016
K01809	2.08044			0.0495346
K03595	1.90664			0.0495346
K13244	0.952028			0.036904
K07154	0.801716			0.036904
K18800	1.85667			0.0495346
K12945	1.95984			0.0495346
K00124	1.81055			0.0495346
K07071	1.96884			0.0495346
K07119	1.44999			0.0463016
K03809	1.97562			0.0495346
K05881	1.87461			0.0495346
K04691	1.91035			0.0495346
K03517	1.83422			0.0495346
K01187	1.42424			0.0463016
K00529	1.50381			0.0495346
K11743	1.6214			0.036904
K06189	2.03112			0.0495346
K03737	1.56924			0.0495346
K07862	1.375			0.0463016
K07674	1.87491			0.0495346
K07666	1.77503			0.0495346
K09911	1.69086			0.036904
K07263	1.11958			0.0463016
K07120	1.73158			0.036904
K06915	1.37736			0.0495346
K00879	1.79072			0.0495346
K07497	1.63972			0.0495346
K13641	1.7934			0.0463016
K02818	1.47008			0.0495346
K07136	1.75503			0.0463016
K00040	1.02089			0.0463016
K01588	1.5674			0.036904
K02819	1.47008			0.0495346
K14058	1.57883			0.0495346
K07224	1.66554			0.036904
K05526	1.53729			0.036904
K00549	1.05796			0.0463016
K07289	1.57101			0.0495346
K11732	1.38888			0.036904
K12142	0.873114			0.036904
K02040	1.47454			0.0495346
K08314	1.39252			0.036904
K16693	1.28653			0.036904
K07275	1.39022			0.036904
K11733	1.4799			0.0495346
K05539	1.51339			0.0495346
K03417	1.41363			0.0463016
K09136	1.28393			0.0463016
K10110	0.476294			-
K10112	1.35314			-
K19265	0.378981			-
K19267	1.97972			-
K18326	0.752723			-
K05844	1.32025			-
K05845	0.457221			-
K05846	1.39477			-
K05847	0.508955			-
K04083	2.09321			-
K04082	2.82473			-
K04081	2.33631			-
K04080	2.43629			-
K04087	2.06161			-
K04085	2.84818			-
K04084	1.54379			-
K15540	0.273948			-
K04088	2.41635			-
K15545	1.40695			-
K15547	0			-
K00989	2.38144			-
K01104	0			-
K05590	2.06008			-
K05591	1.14135			-
K05596	2.53561			-
K05594	2.16295			-
K05595	1.43084			-
K02045	2.5787			-
K01297	1.61921			-
K05601	1.056			-
K02926	3.89479			-
K00216	0.620348			-
K00215	1.23381			-
K00219	1.9806			-
K02038	0			-
K02039	1.49608			-
K01744	2.56919			-
K02031	1.17767			-
K01749	1.58399			-
K02033	0			-
K02034	1.06163			-
K02035	1.49006			-
K02036	1.56633			-
K02037	0.873694			-
K01585	1.7893			-
K01586	1.90353			-
K01581	1.10307			-
K01580	1.037			-
K13497	2.21594			-
K01589	1.40539			-
K13654	2.18251			-
K13655	2.16216			-
K13650	3.59712			-
K13651	2.66129			-
K08349	1.1447			-
K02456	1.15207			-
K02457	0			-
K02454	0.398502			-
K02455	1.29298			-
K02100	1.86582			-
K02453	2.01689			-
K02450	0.275377			-
K02451	1.67069			-
K03455	1.51647			-
K02109	3.06517			-
K03981	2.52879			-
K02459	0			-
K08137	1.14544			-
K01639	1.77062			-
K01638	2.84704			-
K01637	2.57234			-
K01633	2.73176			-
K02058	2.05042			-
K01630	0.681081			-
K14055	2.89859			-
K14054	1.57759			-
K02858	2.81386			-
K03522	0			-
K03524	2.10244			-
K14053	0			-
K03526	1.48967			-
K02852	0			-
K02853	1.20886			-
K02851	1.52661			-
K02856	1.39272			-
K02854	1.45246			-
K02855	1.04868			-
K03671	1.99207			-
K03670	2.77474			-
K03673	2.70128			-
K03675	2.42609			-
K03674	1.51791			-
K03676	3.56038			-
K09761	2.33449			-
K09760	1.6239			-
K09767	2.24256			-
K02217	4.5872			-
K09768	1.99403			-
K15548	1.08654			-
K15549	0			-
K03299	1.03049			-
K03293	1.25364			-
K03292	1.24912			-
K03290	0			-
K03297	1.98997			-
K13479	2.04811			-
K03072	1.90624			-
K03071	2.59597			-
K03077	1.06945			-
K03076	3.52666			-
K03075	3.16653			-
K03079	0			-
K03078	0.424678			-
K03274	2.74053			-
K03271	2.12921			-
K03270	3.024			-
K03272	1.41097			-
K06131	2.78827			-
K06133	1.17141			-
K06132	0			-
K03186	1.67155			-
K03185	1.46874			-
K03184	2.01237			-
K03183	2.08677			-
K03182	1.77354			-
K03181	2.57454			-
K16013	1.01895			-
K16012	1.13071			-
K07356	0			-
K07357	0.827808			-
K07354	1.02165			-
K07353	0			-
K07351	0			-
K09909	1.71362			-
K09908	3.09814			-
K06221	2.28372			-
K09900	2.56637			-
K06223	2.09744			-
K06222	1.9731			-
K09904	2.98571			-
K09907	2.30314			-
K09906	1.58479			-
K06918	1.40938			-
K06917	1.51307			-
K06916	2.08051			-
K06911	1.81245			-
K06910	2.43152			-
K08984	0.742719			-
K08989	1.55815			-
K10439	3.7815			-
K10213	0.194969			-
K18831	1.57441			-
K01910	1.50676			-
K01911	0.641558			-
K01916	3.24871			-
K01914	1.35198			-
K01915	3.29827			-
K01918	2.29939			-
K18140	0			-
K07771	1.50754			-
K07772	0.963975			-
K07773	2.55941			-
K05939	1.33162			-
K07172	2.20584			-
K07173	3.0226			-
K07170	2.65171			-
K07171	2.52553			-
K00374	1.15867			-
K00371	1.17318			-
K00373	2.20549			-
K01358	2.83154			-
K18530	1.19307			-
K09161	3.05709			-
K09160	1.88369			-
K01355	2.67397			-
K01356	3.56589			-
K10109	0.657295			-
K10108	0.38994			-
K15555	0			-
K15554	0.834509			-
K15553	0.904307			-
K15552	1.70695			-
K15551	1.66745			-
K15550	0.464518			-
K01823	0			-
K01821	0			-
K04075	1.40971			-
K04073	0.885207			-
K00998	2.15031			-
K00995	1.35792			-
K00997	2.62597			-
K00991	1.70383			-
K03151	0.777137			-
K17759	1.71605			-
K00208	2.49429			-
K01000	1.32233			-
K14591	1.79527			-
K01008	1.43071			-
K13483	0.847309			-
K13480	0.90618			-
K14441	1.52176			-
K08194	0.79825			-
K08191	1.13376			-
K01130	0			-
K14682	1.54405			-
K08354	1.57162			-
K01138	2.04184			-
K08350	0			-
K02112	2.39116			-
K02110	3.39695			-
K02440	3.88029			-
K02115	2.3854			-
K03466	0			-
K01643	0			-
K01647	2.28014			-
K02598	0.829403			-
K02027	0			-
K02026	0			-
K14062	1.24519			-
K14063	1.65316			-
K14064	1.92449			-
K14065	2.75959			-
K02020	1.66877			-
K02841	1.04617			-
K02843	1.75682			-
K02032	1.05085			-
K02846	1.7577			-
K03885	2.52626			-
K06039	1.70079			-
K02200	1.07841			-
K13498	2.58279			-
K02834	2.24684			-
K19416	0.982606			-
K03088	3.92747			-
K03089	3.22351			-
K03086	2.36398			-
K16692	0.109583			-
K03082	0			-
K03080	1.07699			-
K03644	2.71093			-
K03645	2.92293			-
K03646	2.14362			-
K03647	2.05003			-
K03641	3.06517			-
K03642	1.8536			-
K03643	1.78095			-
K03648	2.25919			-
K03649	1.79258			-
K13918	0.443853			-
K07184	1.64384			-
K06214	1.90005			-
K09935	1.25515			-
K09936	1.65509			-
K06217	2.73485			-
K07349	1.5305			-
K06211	2.01023			-
K09933	2.58695			-
K07347	1.61502			-
K06219	2.11421			-
K07343	1.63163			-
K11645	1.1183			-
K06968	1.48547			-
K06969	1.28835			-
K00748	1.45881			-
K02680	0.977617			-
K07507	0			-
K08994	0.894667			-
K08997	2.00599			-
K08996	1.28222			-
K08993	1.03804			-
K08992	2.27633			-
K08998	2.85674			-
K09802	3.60676			-
K16346	0.855382			-
K09806	1.8915			-
K09807	1.95379			-
K09808	0.780365			-
K10773	1.08898			-
K10778	0.956303			-
K01903	1.85281			-
K01902	1.62149			-
K18691	0.882552			-
K07165	0.482399			-
K07160	1.75867			-
K00340	1.62937			-
K00342	1.15598			-
K00343	0.28806			-
K00344	2.1814			-
K00697	2.54854			-
K05820	1.01394			-
K03459	1.33101			-
K00526	1.54736			-
K01839	2.41277			-
K01838	0.939721			-
K01835	2.69094			-
K02518	2.45108			-
K00528	2.55594			-
K04069	2.90537			-
K04065	2.37437			-
K04064	2.59862			-
K04067	1.62795			-
K04063	2.23699			-
K04062	3.14471			-
K09923	3.04207			-
K07040	3.39767			-
K09921	1.68396			-
K19336	2.47951			-
K10004	1.71265			-
K09920	2.41395			-
K10002	1.70209			-
K10003	1.69259			-
K10000	1.9404			-
K10001	3.92175			-
K09927	0.60248			-
K09024	1.39026			-
K03980	0.746736			-
K00027	1.91275			-
K09020	0			-
K09021	1.81404			-
K02909	3.67315			-
K08218	0.218698			-
K08219	1.27469			-
K02904	3.85725			-
K07722	1.50047			-
K00230	1.50064			-
K00239	0.851116			-
K15634	1.71539			-
K15633	1.70247			-
K14588	2.94861			-
K14587	1.68881			-
K01012	1.89204			-
K00832	1.63292			-
K00833	0.677015			-
K00831	2.55131			-
K04335	2.64371			-
K04334	2.58471			-
K04337	1.19246			-
K04336	0			-
K04333	0.344467			-
K08322	1.49746			-
K08323	0.593561			-
K08320	0			-
K08321	0.263451			-
K04338	1.60956			-
K08324	1.53019			-
K08325	1.58489			-
K02470	2.31079			-
K02471	0			-
K02472	0			-
K02477	2.1157			-
K02478	1.18073			-
K01659	0.971545			-
K01653	3.02737			-
K01657	2.7007			-
K02876	3.71773			-
K02871	4.24439			-
K12138	0			-
K02879	2.63276			-
K02052	0			-
K02053	1.70438			-
K02056	3.06495			-
K02057	0			-
K02054	0			-
K02055	1.69441			-
K03503	2.27623			-
K03502	2.59723			-
K03501	2.54088			-
K03500	1.16882			-
K18979	1.78342			-
K03892	2.06443			-
K09748	2.89095			-
K13292	1.22719			-
K14057	0.165462			-
K03477	1.88831			-
K03476	0.852681			-
K03475	0			-
K03474	1.66949			-
K03473	1.96556			-
K03472	2.39654			-
K03470	1.57451			-
K03478	1.82692			-
K03098	2.5535			-
K17758	1.71605			-
K12507	1.11118			-
K14052	2.07672			-
K12500	3.04613			-
K02302	1.25281			-
K02300	2.43673			-
K02301	2.2803			-
K13014	1.21162			-
K03651	1.17689			-
K03650	1.23544			-
K03656	0.323728			-
K12217	1.34002			-
K03654	0.794053			-
K15460	1.29702			-
K11748	1.89812			-
K11749	2.21536			-
K11746	0			-
K11747	1.68274			-
K11744	1.47024			-
K11745	0.58534			-
K11742	0			-
K11741	3.14314			-
K06203	1.78957			-
K06202	1.92331			-
K06201	1.57034			-
K06200	0.787225			-
K06207	2.46867			-
K06206	2.91879			-
K09925	2.05933			-
K06204	3.06602			-
K04844	0.451355			-
K03779	0			-
K03528	2.09846			-
K06971	1.86003			-
K06970	0.514505			-
K06975	1.77092			-
K07082	1.71173			-
K00759	1.70563			-
K00758	1.29146			-
K07085	1.88147			-
K07088	0			-
K07089	1.01465			-
K00757	1.0048			-
K07574	3.50943			-
K11189	0.435238			-
K09817	2.09437			-
K09816	1.57105			-
K09815	2.19129			-
K09811	1.3026			-
K09810	1.21099			-
K06006	4.3067			-
K10763	1.47687			-
K01939	2.25055			-
K01934	1.28972			-
K02669	0.669223			-
K01937	2.47284			-
K07798	2.68002			-
K07799	0.939441			-
K07796	3.05828			-
K07797	1.18312			-
K07792	0			-
K07791	1.64857			-
K07150	1.37905			-
K07153	1.59524			-
K07156	3.34072			-
K00681	2.19051			-
K07404	1.30174			-
K07402	1.25958			-
K00684	1.808			-
K07400	3.21694			-
K05835	1.33523			-
K05834	1.56441			-
K05837	0.941105			-
K05839	2.74153			-
K05838	2.26986			-
K01808	1.24867			-
K00537	2.59925			-
K15536	2.66113			-
K15539	1.25929			-
K01803	2.3987			-
K01805	0.868925			-
K01807	1.88099			-
K11183	1.70929			-
K01247	0			-
K01243	2.30579			-
K01241	1.52468			-
K10015	1.70883			-
K10014	2.74977			-
K14260	2.2938			-
K10016	1.66368			-
K10011	0.94818			-
K10013	2.33695			-
K10012	0			-
K02919	0			-
K02916	3.99168			-
K02914	2.75968			-
K00228	0.912818			-
K19303	2.34639			-
K02682	1.12765			-
K02681	0			-
K01069	2.85924			-
K02687	0			-
K02686	4.12182			-
K01791	1.48532			-
K01792	1.84542			-
K02688	0.563704			-
K01066	0.131027			-
K00826	2.83687			-
K00821	1.32165			-
K00823	0.298268			-
K05499	2.02594			-
K01488	2.40632			-
K01489	1.61365			-
K01484	1.00025			-
K01485	1.5754			-
K01486	0.608315			-
K01480	1.70416			-
K01664	2.39483			-
K01665	2.0211			-
K01666	0.71051			-
K01667	1.27441			-
K01661	1.0451			-
K02469	1.78198			-
K02468	1.83855			-
K02467	0			-
K02466	0			-
K16695	0.361895			-
K02464	1.56499			-
K02462	0.48478			-
K02461	1.24956			-
K02460	0			-
K01466	0.0115352			-
K01467	1.51678			-
K01464	0.254175			-
K01465	2.34118			-
K01462	3.44771			-
K01460	0.999765			-
K01935	2.08265			-
K02863	2.60038			-
K02860	3.88638			-
K09251	1.84485			-
K02864	4.27599			-
K13069	1.9325			-
K02548	1.54135			-
K02041	0			-
K02043	0			-
K05541	1.13519			-
K05540	2.57951			-
K02047	2.36612			-
K02046	2.40129			-
K02048	3.49			-
K18968	0.837864			-
K03319	0			-
K03316	0.848472			-
K03314	1.31437			-
K03312	2.84027			-
K03313	2.19231			-
K03310	0.887502			-
K03311	1.64747			-
K03790	2.35838			-
K03796	2.44947			-
K13288	2.05543			-
K03798	2.66508			-
K13283	2.12429			-
K03402	2.74224			-
K12289	1.24702			-
K03407	0.545649			-
K10831	2.09087			-
K03408	0			-
K18928	1.5057			-
K17722	2.22509			-
K17723	0			-
K02314	2.31897			-
K02317	1.98768			-
K02316	2.66758			-
K12962	0			-
K06167	0.639299			-
K02313	2.82102			-
K19055	1.59165			-
K09999	2.16802			-
K01686	1.62828			-
K02400	0			-
K01684	0			-
K08680	0			-
K01685	1.16727			-
K12152	1.79747			-
K02549	1.1558			-
K12151	2.94793			-
K11755	2.31155			-
K11754	1.2632			-
K11751	1.37637			-
K11750	1.5966			-
K11753	2.94051			-
K11752	2.13073			-
K07406	0.954806			-
K13938	1.46443			-
K09790	1.4398			-
K09791	1.99217			-
K11991	1.62129			-
K11996	1.53855			-
K09798	1.43236			-
K03169	0.8589			-
K07091	0.950024			-
K01448	2.34261			-
K07095	2.27113			-
K07098	1.11654			-
K09612	1.52946			-
K10972	0			-
K07560	2.29884			-
K10974	0.535714			-
K09862	2.30792			-
K11192	0			-
K11191	0			-
K09861	1.69762			-
K10710	0.607723			-
K10711	1.58469			-
K10716	1.96948			-
K11175	2.27694			-
K01929	1.28123			-
K01928	0.689282			-
K01923	2.90388			-
K08160	0.872908			-
K01921	2.28541			-
K01920	2.29536			-
K11179	2.74272			-
K01925	1.62891			-
K01924	1.51818			-
K00322	1.80915			-
K08162	0.319086			-
K00324	1.05562			-
K00325	1.48564			-
K07784	0.635532			-
K07786	0.874401			-
K07780	1.84723			-
K07783	0.935677			-
K06940	1.65208			-
K06941	1.73562			-
K06942	2.14398			-
K07148	0.712621			-
K07147	1.87414			-
K07146	1.86481			-
K10804	3.01142			-
K10805	2.43153			-
K06949	1.90583			-
K07141	1.66818			-
K07140	1.99003			-
K09131	2.57552			-
K01816	0			-
K01815	1.23199			-
K01814	1.82418			-
K05808	3.8479			-
K01812	1.2713			-
K01811	1.63526			-
K01810	2.04882			-
K05804	2.15626			-
K05805	2.00649			-
K05807	3.17249			-
K05800	2.37088			-
K05803	3.87745			-
K04047	4.14188			-
K04046	0.0259855			-
K04045	0			-
K04044	2.46258			-
K04042	2.12744			-
K00782	0.677493			-
K04567	2.1896			-
K00784	0.215128			-
K00036	2.77032			-
K00789	1.72237			-
K00031	2.69028			-
K01258	1.45323			-
K01255	2.56968			-
K01256	0.758995			-
K01250	1.31247			-
K01252	1.03205			-
K19354	0.560347			-
K10026	3.25992			-
K09001	2.00248			-
K04568	1.77679			-
K08234	2.15688			-
K00254	1.85801			-
K01079	1.38132			-
K02679	1.04572			-
K01070	2.21259			-
K00813	3.24549			-
K00817	2.70543			-
K08304	1.67764			-
K08305	0.94557			-
K08307	3.22628			-
K08301	1.72306			-
K08303	1.55332			-
K08308	2.25453			-
K05796	1.31156			-
K05790	1.7561			-
K01491	1.61106			-
K01497	2.82343			-
K05799	2.47712			-
K01495	2.8706			-
K01673	3.28245			-
K01671	0.483774			-
K01676	2.57704			-
K01679	2.44389			-
K02782	1.12194			-
K02783	1.12194			-
K02784	2.8285			-
K02897	0			-
K01786	0			-
K01785	1.84342			-
K01784	1.36587			-
K01783	2.63146			-
K01782	0.899872			-
K02071	1.16709			-
K02072	2.63509			-
K01788	0.862341			-
K02526	0			-
K02527	0.974292			-
K02523	2.24038			-
K02520	4.00085			-
K02521	1.13201			-
K03305	1.53462			-
K03304	1.59006			-
K03307	0.306932			-
K02528	2.39644			-
K02529	2.06326			-
K02099	1.85457			-
K03781	0.0208195			-
K03780	0.632236			-
K03785	1.68588			-
K03784	2.30685			-
K03787	1.52865			-
K03789	2.24098			-
K03788	1.98487			-
K03413	0			-
K03414	0.315529			-
K11717	0.0932425			-
K09901	1.41808			-
K06173	1.55692			-
K06177	0.707994			-
K06176	1.4073			-
K06179	1.60486			-
K06178	1.88401			-
K09903	2.92431			-
K09902	2.87122			-
K10017	2.24316			-
K14261	2.50815			-
K12145	1.28014			-
K12144	0			-
K12147	3.02521			-
K12140	0.646119			-
K12143	0.817777			-
K12149	2.22252			-
K07312	1.30308			-
K07313	3.42843			-
K07311	0.928805			-
K07314	1.35702			-
K07319	0.94792			-
K16088	1.41861			-
K16089	0.74573			-
K16087	1.63801			-
K09788	0			-
K09786	2.0749			-
K12529	0.5965			-
K16066	2.7615			-
K13038	1.38766			-
K10563	1.39069			-
K18778	1.42415			-
K10440	2.56049			-
K19229	1.30061			-
K12700	1.0178			-
K07559	1.68776			-
K07223	1.31054			-
K07552	1.4494			-
K19227	0.89753			-
K10709	0.582192			-
K10708	0.925925			-
K03207	0			-
K00331	2.40374			-
K00330	1.6284			-
K00335	1.17681			-
K00334	2.1089			-
K00337	0			-
K00336	0			-
K00339	0.956239			-
K00338	0			-
K16264	1.28934			-
K07139	0			-
K06957	0			-
K16263	0.986809			-
K06959	1.45281			-
K06958	2.24824			-
K15582	0.908561			-
K09125	1.97312			-
K05819	0.320009			-
K05818	2.04762			-
K01866	2.59472			-
K05813	1.34901			-
K05812	1.88313			-
K05811	1.96573			-
K05810	1.48537			-
K05816	1.24451			-
K05815	0.971519			-
K05814	0			-
K04032	0.693676			-
K04033	0.442457			-
K04031	1.58151			-
K07042	2.21462			-
K07043	1.34675			-
K00799	2.38877			-
K00797	2.47576			-
K00024	2.9222			-
K00795	1.88013			-
K00794	2.3994			-
K00793	2.50665			-
K07048	1.42843			-
K00790	2.10151			-
K09017	2.70307			-
K09016	0.960653			-
K09015	2.2953			-
K09014	2.2775			-
K09013	2.67255			-
K01265	2.64496			-
K09019	0.928147			-
K08227	0.626764			-
K08225	0.552786			-
K08224	1.39509			-
K08223	1.62618			-
K10038	1.69196			-
K10037	2.4668			-
K10036	4.05559			-
K17938	1.97531			-
K19168	2.16034			-
K19166	1.86428			-
K01414	1.38486			-
K19162	3.50374			-
K19160	0			-
K19161	1.6146			-
K00241	1.16173			-
K00240	1.5026			-
K00242	0			-
K00245	1.49655			-
K00244	1.81464			-
K00247	0.968986			-
K00246	1.33078			-
K04764	4.10578			-
K04765	1.66829			-
K04762	1.87148			-
K04763	2.00304			-
K04760	1.5457			-
K04761	2.03834			-
K00806	2.92055			-
K00800	2.17547			-
K08313	0			-
K08311	2.73388			-
K08310	2.31239			-
K08317	0.741804			-
K08316	1.7046			-
K08315	2.13798			-
K08319	1.57386			-
K08318	0			-
K05782	1.28014			-
K05781	0			-
K05780	0			-
K05787	2.43117			-
K05786	0			-
K05785	2.06383			-
K14392	1.23667			-
K15268	1.61664			-
K05368	2.76012			-
K01689	2.65691			-
K02401	0.896323			-
K01687	0.457285			-
K02403	2.33196			-
K02402	1.6391			-
K01681	0			-
K02799	1.59977			-
K02798	1.70987			-
K01443	2.30785			-
K02791	1.27119			-
K02790	1.27119			-
K02793	2.4249			-
K02794	2.4249			-
K02796	2.45721			-
K13735	0.188385			-
K02886	2.82605			-
K02881	3.66864			-
K04565	2.67433			-
K02069	0.526944			-
K02068	1.10046			-
K01042	1.28004			-
K02063	1.76359			-
K02062	0			-
K02067	2.80625			-
K02065	2.61273			-
K02064	1.26216			-
K02535	3.24771			-
K02536	2.23399			-
K02533	1.8112			-
K02532	0.0669224			-
K02081	1.43748			-
K02080	1.74998			-
K02083	0.0704775			-
K12957	0			-
K03424	2.07897			-
K03425	2.62378			-
K03426	1.67749			-
K03427	1.10015			-
K03756	1.61796			-
K03757	0			-
K03755	1.55332			-
K03752	2.03197			-
K03753	2.13896			-
K03750	1.61845			-
K03758	0.798287			-
K03759	0.343292			-
K06149	3.46734			-
K02338	1.98096			-
K06145	1.98939			-
K06146	1.98589			-
K06140	2.44243			-
K06141	1.97667			-
K06142	2.86562			-
K06143	2.00111			-
K06205	3.22444			-
K03688	2.08902			-
K03683	1.70435			-
K03684	1.1224			-
K03685	2.92007			-
K03686	1.59053			-
K03687	0.646841			-
K03110	1.91916			-
K03111	2.50401			-
K03112	1.87315			-
K03113	1.58413			-
K07305	2.98061			-
K07304	2.06478			-
K03116	3.21775			-
K03117	2.77119			-
K03118	2.13972			-
K07308	1.48072			-
K13953	1.23776			-
K13954	0			-
K07301	2.11517			-
K16092	1.46997			-
K07348	0.834646			-
K16074	0.424777			-
K10550	0			-
K10555	0			-
K10557	0			-
K03119	2.19411			-
K06890	2.84574			-
K06891	3.70203			-
K07238	1.70412			-
K06895	0.908145			-
K07235	1.96185			-
K07237	1.50712			-
K06899	2.15698			-
K07232	2.42113			-
K11391	1.28447			-
K01669	1.43334			-
K05966	0			-
K02565	1.4587			-
K08641	2.19601			-
K00658	1.75913			-
K00656	3.13332			-
K00657	3.29645			-
K00655	1.50666			-
K00652	1.26142			-
K00651	1.69751			-
K07121	1.85821			-
K07122	2.42705			-
K10824	0.473613			-
K07127	2.43994			-
K07126	2.56314			-
K01870	1.78604			-
K01875	2.36494			-
K01876	2.61088			-
K01879	1.84271			-
K01878	1.70057			-
K04020	1.24006			-
K04023	0.73783			-
K04022	0			-
K04025	2.36817			-
K04027	0			-
K04026	0.404193			-
K04029	0			-
K04028	0			-
K07054	2.19677			-
K07056	2.17814			-
K07053	1.32373			-
K00012	1.33477			-
K00013	2.19655			-
K00014	2.19143			-
K07058	1.82034			-
K07340	2.47278			-
K00278	1.86924			-
K01305	0			-
K04775	1.86998			-
K04774	2.30627			-
K04770	2.19692			-
K04773	1.75983			-
K04772	2.18976			-
K02654	1.68519			-
K00878	1.97429			-
K13638	3.46615			-
K13639	1.76443			-
K00873	2.53585			-
K13636	1.75497			-
K13637	0.589575			-
K00876	1.889			-
K13631	0.876677			-
K00874	1.26472			-
K04487	3.50074			-
K04485	1.22934			-
K04488	1.16652			-
K05778	0.785662			-
K05779	2.29267			-
K05776	1.37833			-
K05777	1.94986			-
K05774	0			-
K02044	0			-
K01698	2.5006			-
K01695	2.26395			-
K01696	2.71913			-
K01690	0.978377			-
K00906	1.41605			-
K00901	2.11835			-
K01051	1.88767			-
K01056	2.57657			-
K01058	1.45874			-
K05516	1.26988			-
K05517	2.38863			-
K02500	2.18606			-
K02501	1.90044			-
K02503	2.357			-
K02504	0.010512			-
K02505	0.807451			-
K02507	0			-
K12944	1.36307			-
K12941	2.38848			-
K12940	2.36054			-
K12943	2.50437			-
K12942	1.54702			-
K03439	2.54069			-
K03438	2.5182			-
K02430	2.08307			-
K13381	1.23708			-
K03925	3.32372			-
K03924	1.14638			-
K03431	2.03626			-
K03926	2.82839			-
K02439	1.11723			-
K03435	2.04795			-
K03212	0.349419			-
K03746	3.78915			-
K03217	2.05367			-
K03216	0.601111			-
K03743	2.12278			-
K03214	1.79184			-
K13890	1.37981			-
K13891	0.710976			-
K13892	2.08206			-
K03218	0.58098			-
K03749	1.55026			-
K03748	1.06154			-
K13896	1.88057			-
K02348	2.30294			-
K06158	0			-
K02342	1.19923			-
K02343	0.157455			-
K02340	1.99478			-
K02341	0.788537			-
K02346	1.37275			-
K06156	0.510627			-
K06155	1.43793			-
K16868	2.34048			-
K03690	1.98204			-
K09475	1.04416			-
K09477	0.387956			-
K09476	4.32052			-
K09471	0.662999			-
K09470	1.78362			-
K09473	1.63501			-
K09472	0.746586			-
K03327	1.31432			-
K03326	0.889976			-
K03324	0.254042			-
K03322	1.86191			-
K03320	1.72348			-
K03329	0.427687			-
K07236	1.49185			-
K19577	1.73985			-
K18531	0			-
K03106	1.97774			-
K07336	1.64298			-
K07337	1.37889			-
K03100	1.87527			-
K00853	0			-
K17713	2.15224			-
K17247	0.943544			-
K11940	0			-
K06080	3.14114			-
K01507	2.26348			-
K00858	2.10963			-
K09857	2.41179			-
K06884	1.91885			-
K06887	0.801728			-
K06889	1.83789			-
K09858	3.01682			-
K03828	2.34893			-
K07592	1.20441			-
K05997	1.90212			-
K05995	0			-
K07443	0			-
K07113	1.34696			-
K00645	1.8917			-
K00647	2.79008			-
K00640	1.55507			-
K07685	1.99089			-
K07686	1.35466			-
K10544	0.332283			-
K10543	0.810174			-
K10542	1.73507			-
K10541	2.2898			-
K10540	1.99296			-
K07688	1.39197			-
K07689	1.17399			-
K10549	0.927681			-
K01845	2.63477			-
K11392	1.52705			-
K01840	0.0177246			-
K00005	0.666833			-
K04018	1.66469			-
K04019	0			-
K04014	0			-
K04015	0.687771			-
K04016	0			-
K04017	1.01824			-
K00009	2.24128			-
K04013	0			-
K15396	1.78433			-
K18446	1.6634			-
K00262	2.08212			-
K00266	1.68654			-
K08485	1.32561			-
K19147	0.745216			-
K01999	2.60253			-
K01992	1.83141			-
K01993	1.93504			-
K01990	2.57542			-
K01991	0.885189			-
K01996	0.948729			-
K01997	1.47381			-
K01995	1.10198			-
K01515	2.56862			-
K01512	2.61709			-
K00868	2.13946			-
K13628	3.32007			-
K00860	2.51615			-
K18141	0.34247			-
K13620	0.386326			-
K00865	0.890315			-
K00864	2.55949			-
K00867	1.90176			-
K14623	2.01547			-
K01194	1.60839			-
K01195	0.125555			-
K01207	2.56474			-
K06164	0.852681			-
K00912	0.959765			-
K01420	3.17864			-
K00919	1.42157			-
K01424	1.80671			-
K01425	1.37811			-
K02647	1.13188			-
K14287	0.392782			-
K05501	1.68834			-
K03594	2.36382			-
K03596	1.39874			-
K03590	3.74301			-
K03591	0.208907			-
K03592	1.51823			-
K03593	1.57983			-
K02517	1.42089			-
K03599	2.49702			-
K01736	1.44309			-
K01737	1.68097			-
K01734	2.08687			-
K01735	1.98038			-
K01733	1.91182			-
K01738	3.58833			-
K01739	1.82071			-
K10823	2.10111			-
K12972	2.15631			-
K12973	1.61793			-
K12974	2.57294			-
K12975	1.54027			-
K03919	0			-
K02427	3.30255			-
K02426	2.37257			-
K05349	1.09972			-
K02428	1.60986			-
K03770	1.08986			-
K03771	1.81826			-
K03772	2.51392			-
K03773	2.15413			-
K03774	1.5624			-
K03776	0.27765			-
K03777	1.58425			-
K03778	2.06906			-
K18850	1.6797			-
K12372	0.707687			-
K12370	0.848965			-
K12371	0.492924			-
K02358	3.13014			-
K02356	2.90296			-
K16703	0.559435			-
K16704	0			-
K13574	1.3957			-
K12112	0			-
K12113	1.3575			-
K13979	1.52346			-
K18889	1.78815			-
K19540	0.266603			-
K12288	1.0126			-
K03179	1.58123			-
K09996	0.341652			-
K09997	1.49141			-
K09994	0			-
K07323	2.21772			-
K07322	2.46595			-
K09998	1.17243			-
K07320	1.10166			-
K03177	0			-
K08163	0.686896			-
K13889	2.11601			-
K13888	1.56275			-
K18702	0.62223			-
K16053	1.06047			-
K16052	1.06524			-
K07214	1.02088			-
K15834	1.23036			-
K15835	1.02477			-
K06180	1.74701			-
K06181	1.06329			-
K06182	1.92057			-
K06183	1.46643			-
K06187	1.75982			-
K11719	2.52921			-
K00151	0			-
K15832	0.532917			-
K07589	2.79129			-
K07588	0.485363			-
K06858	1.50562			-
K10441	2.30227			-
K11139	0			-
K05984	2.23296			-
K05982	0.679769			-
K07452	1.85552			-
K07107	2.5349			-
K07106	0.940842			-
K07459	1.70799			-
K07109	2.61083			-
K00673	2.05419			-
K00674	2.23864			-
K00675	1.20868			-
K00677	2.48084			-
K10537	1.13753			-
K06980	2.10458			-
K09893	2.54122			-
K10538	1.7004			-
K10539	1.64233			-
K16291	2.028			-
K02445	0.896871			-
K02444	1.38307			-
K03581	0.937179			-
K02446	1.27003			-
K00073	0.391673			-
K00076	2.45744			-
K00077	2.21294			-
K00075	2.20443			-
K09898	2.03311			-
K07070	2.04223			-
K19157	2.85637			-
K19156	2.46443			-
K19155	0.578136			-
K08279	0			-
K08276	1.43286			-
K08277	0.955019			-
K00299	1.63397			-
K00297	2.56228			-
K01048	1.33159			-
K00108	0.232271			-
K00104	0.77768			-
K00101	0.398238			-
K00854	0.687979			-
K00855	2.29769			-
K00857	1.46065			-
K00850	2.7335			-
K00851	1.24442			-
K00852	1.92711			-
K04758	2.08469			-
K04755	2.89192			-
K04754	1.49213			-
K04753	0.787885			-
K00859	1.93012			-
K04751	2.17363			-
K04750	2.99576			-
K01185	0			-
K15722	1.9229			-
K15724	2.7387			-
K02745	1.3714			-
K02742	1.38813			-
K01439	1.69265			-
K01438	2.20231			-
K00925	2.82263			-
K00926	1.75908			-
K00927	2.71625			-
K00928	1.70808			-
K01433	2.31152			-
K08296	2.46761			-
K08297	0.793609			-
K15830	0			-
K15831	0			-
K02982	3.17866			-
K15833	0			-
K02988	1.42388			-
K08298	0.793977			-
K02299	2.12213			-
K02568	0			-
K02569	1.81072			-
K03587	1.66862			-
K03585	2.9189			-
K03584	1.12095			-
K02563	1.43912			-
K03589	2.42219			-
K03588	1.54214			-
K02566	1.87353			-
K02564	2.68738			-
K05245	0			-
K12963	2.05625			-
K01720	0.909463			-
K14742	0			-
K14744	1.14866			-
K02182	0.198123			-
K12369	1.31897			-
K02361	0			-
K02362	1.72753			-
K02363	0.343054			-
K03767	2.29252			-
K03765	0.50204			-
K03764	3.01052			-
K03761	1.48348			-
K03760	0.541647			-
K02167	1.96357			-
K05708	0			-
K02160	2.9009			-
K02168	1.3982			-
K02169	0.334722			-
K07090	1.28739			-
K15773	1.35655			-
K18997	2.0267			-
K12299	0.878925			-
K09982	2.66917			-
K12291	0			-
K12290	0.954386			-
K12368	3.23286			-
K11922	2.01247			-
K11923	2.20867			-
K11920	1.84918			-
K11921	0.611374			-
K11926	2.46322			-
K03769	2.15961			-
K11924	2.46333			-
K11925	1.24499			-
K03768	1.62798			-
K10973	2.71529			-
K07262	2.61082			-
K07261	1.62803			-
K07264	0.78168			-
K12582	0			-
K07269	2.21732			-
K09456	1.3715			-
K10975	0.478928			-
K06197	2.0471			-
K06195	2.74804			-
K06194	3.84786			-
K06193	2.4153			-
K06192	1.778			-
K06191	1.87541			-
K06190	2.33334			-
K11104	1.50759			-
K11105	0.583126			-
K11106	0			-
K11107	1.09606			-
K11102	1.72448			-
K11103	2.23255			-
K10986	0.238115			-
K10984	0.562734			-
K00971	0.173722			-
K00970	1.51205			-
K00661	2.33432			-
K06997	2.7561			-
K10857	1.85338			-
K07460	0			-
K07461	0			-
K06999	1.69373			-
K07667	0			-
K07664	1.62277			-
K07665	2.88263			-
K07663	1.6391			-
K06447	1.56776			-
K07661	2.68869			-
K10679	3.19442			-
K07483	1.57913			-
K07480	2.17708			-
K08483	3.14807			-
K07641	1.39019			-
K00598	1.01464			-
K07642	1.33245			-
K00060	2.65612			-
K07643	1.28062			-
K00065	1.34804			-
K08723	2.24173			-
K00068	1.01464			-
K03577	2.02152			-
K07645	0.937006			-
K07008	1.5596			-
K07000	2.39505			-
K07001	1.87336			-
K07007	1.52811			-
K00285	1.85264			-
K13630	1.39536			-
K00287	1.24251			-
K00286	1.88118			-
K07715	1.52303			-
K07712	1.63744			-
K07713	1.21218			-
K07711	1.46368			-
K00117	0.368827			-
K00116	1.37993			-
K00111	2.54886			-
K00113	2.19741			-
K00112	1.34774			-
K00840	2.0383			-
K00849	1.2032			-
K00848	0			-
K01534	0.862875			-
K15737	1.46962			-
K15736	1.62849			-
K15735	1.40501			-
K19238	2.23794			-
K09181	1.8916			-
K19234	2.95279			-
K19230	0.82976			-
K01881	2.21143			-
K01883	2.25775			-
K01885	1.68917			-
K01886	2.32606			-
K01887	1.59738			-
K08591	1.72169			-
K01889	2.0941			-
K01226	0.864209			-
K01222	1.49695			-
K01223	2.81018			-
K02759	1.454			-
K01150	0			-
K01151	2.05323			-
K02755	0.108637			-
K02757	0.108637			-
K02756	0.108637			-
K01409	1.23285			-
K02753	0.523783			-
K01159	1.40709			-
K00939	4.27581			-
K00931	2.33094			-
K00930	2.09964			-
K05522	1.56285			-
K05520	1.33178			-
K05527	3.66262			-
K01089	2.789			-
K02622	0.92977			-
K08281	2.24777			-
K02996	2.77771			-
K01082	2.69647			-
K15828	0			-
K08289	1.91826			-
K01085	2.33842			-
K01271	2.02164			-
K19048	0.984248			-
K02570	0			-
K02573	0.855034			-
K01270	1.97054			-
K03572	1.84846			-
K02574	0			-
K03570	1.28634			-
K03571	1.75824			-
K01710	0.758209			-
K01711	0			-
K01714	2.73139			-
K01716	2.98174			-
K01719	1.8079			-
K03972	3.61859			-
K03970	4.3439			-
K03971	4.20425			-
K03976	0.88605			-
K03977	2.13598			-
K03974	1.19301			-
K03975	1.75636			-
K01579	1.44529			-
K03978	1.92911			-
K03979	2.62465			-
K02199	1.10589			-
K13378	0.367952			-
K14170	2.71938			-
K08138	1.21985			-
K02193	1.70785			-
K02192	3.23345			-
K02197	0			-
K02195	0			-
K02194	0.80924			-
K02372	2.63576			-
K03718	1.66208			-
K03719	3.19878			-
K03712	2.29438			-
K02379	0			-
K03711	3.8527			-
K03717	1.01958			-
K03488	0			-
K02170	1.84051			-
K02173	1.32971			-
K03482	0.343694			-
K03485	0.711977			-
K03808	1.85606			-
K03806	2.15192			-
K03807	1.51857			-
K03804	2.01651			-
K03805	2.32264			-
K03803	1.07413			-
K03800	1.70299			-
K03624	2.55047			-
K03625	0			-
K03150	2.1585			-
K03623	1.89585			-
K03152	1.16141			-
K03621	1.85531			-
K03628	2.75924			-
K03629	1.18826			-
K11927	1.60023			-
K11933	0.979469			-
K11932	3.09924			-
K11935	0			-
K11934	3.81751			-
K11937	1.94457			-
K11936	0			-
K11938	1.86497			-
K07273	1.91475			-
K07274	2.80956			-
K07277	1.69013			-
K07278	1.17877			-
K09889	2.07573			-
K12136	0.653027			-
K12137	0.954279			-
K11737	2.10225			-
K12139	0.304817			-
K11735	1.23169			-
K11734	1.74403			-
K16325	1.2496			-
K06871	1.49861			-
K06872	0.180394			-
K16326	0.671269			-
K16321	0.0389249			-
K16322	1.88649			-
K16329	0			-
K16328	0			-
K00610	2.91281			-
K00616	2.68156			-
K08177	1.18693			-
K07479	2.41783			-
K07478	0.432512			-
K07473	3.67464			-
K07471	1.35697			-
K07470	3.07028			-
K07474	0.984386			-
K09954	1.28405			-
K07679	0			-
K07678	0			-
K07675	0.981874			-
K01813	0			-
K07673	1.60573			-
K07495	1.0391			-
K07496	1.74935			-
K07491	1.53839			-
K07490	1.57145			-
K11209	2.32441			-
K11208	1.24832			-
K15034	2.02403			-
K11203	0.556437			-
K11202	2.6446			-
K11201	0.435238			-
K00059	2.50152			-
K00052	2.6619			-
K00053	2.54713			-
K07019	1.21758			-
K07014	0			-
K15256	1.69783			-
K18479	1.00144			-
K18478	0			-
K15257	1.42584			-
K18471	1.18653			-
K07701	1.50259			-
K07700	1.41153			-
K07703	1.04712			-
K07702	1.80071			-
K00432	1.51168			-
K00121	1.37869			-
K00123	1.73818			-
K07708	2.56131			-
K00127	1.56831			-
K02452	0			-
K01951	2.07954			-
K14187	1.0845			-
K05887	0			-
K05880	1.89302			-
K14348	1.46741			-
K14347	0.953714			-
K19226	1.12471			-
K19221	2.14811			-
K19222	0			-
K15584	1.38237			-
K15585	0			-
K15587	0			-
K15580	2.97043			-
K15581	1.6105			-
K00540	2.48507			-
K15583	1.64573			-
K01897	1.94132			-
K01232	1.41376			-
K01895	0			-
K01894	1.08639			-
K01893	2.39478			-
K01892	1.23111			-
K02768	1.70929			-
K01141	2.06451			-
K01142	1.08655			-
K02760	3.78201			-
K02761	1.09015			-
K01419	2.41438			-
K00788	2.15609			-
K00948	2.9146			-
K09937	2.12827			-
K00942	2.85496			-
K00943	2.32664			-
K00940	1.69962			-
K00941	1.88903			-
K00946	1.48755			-
K00945	2.42157			-
K01096	1.60914			-
K01095	1.94914			-
K01093	1.19031			-
K01092	1.75476			-
K01091	1.44141			-
K01525	1.59383			-
K01524	2.00581			-
K01521	1.13159			-
K01520	2.17762			-
K02967	4.23412			-
K02965	3.49264			-
K02963	3.82642			-
K02961	3.14307			-
K03569	2.4805			-
K03568	1.93708			-
K03565	2.03661			-
K03564	2.68824			-
K03566	1.45507			-
K03561	1.85233			-
K03560	3.00575			-
K03563	4.63341			-
K03562	2.98682			-
K01708	0.442242			-
K01706	1.29836			-
K14762	2.69745			-
K14761	1.79934			-
K03969	4.35274			-
K13695	1.81541			-
K02388	1.7691			-
K02389	1.05636			-
K02386	1.6091			-
K02387	1.33654			-
K03702	1.83387			-
K17195	0.857625			-
K03704	3.89038			-
K02380	0.74355			-
K02381	0.535431			-
K03499	1.41977			-
K03498	1.85044			-
K03490	1.39371			-
K03495	2.04072			-
K11720	1.52815			-
K18142	0.738717			-
K03814	1.77265			-
K03817	1.88295			-
K03811	1.361			-
K03810	1.34302			-
K03812	3.62145			-
K03635	1.59991			-
K03634	2.2628			-
K03637	2.02272			-
K03636	2.28912			-
K03631	2.92273			-
K03630	1.44188			-
K03633	1.72972			-
K03632	0.438367			-
K03149	1.55232			-
K03148	2.03172			-
K03639	1.99485			-
K03638	1.85383			-
K03385	1.39081			-
K03386	3.36824			-
K06159	0.911928			-
K06282	1.51675			-
K06281	1.84398			-
K06287	2.33936			-
K06518	1.25078			-
K06048	2.0744			-
K06041	2.47122			-
K02437	1.55905			-
K12340	2.48974			-
K10985	0.468446			-
K09897	1.79727			-
K09896	2.57806			-
K09895	2.63842			-
K09894	2.92559			-
K07248	2.6965			-
K09892	3.00818			-
K09891	2.30135			-
K07245	2.45867			-
K07246	1.62594			-
K09899	2.92487			-
K07243	1.32379			-
K03923	1.88468			-
K16135	1.21386			-
K16136	0.992854			-
K16137	1.99281			-
K11472	0.614231			-
K11473	1.95799			-
K11474	0			-
K11477	2.13459			-
K06867	1.74011			-
K06861	1.86134			-
K00600	2.61563			-
K00602	2.11021			-
K00605	1.534			-
K00604	2.19392			-
K00606	2.01723			-
K00609	2.3557			-
K03215	1.75739			-
K11738	0.795626			-
K09946	1.65245			-
K18843	1.50912			-
K07640	2.37878			-
K07393	1.96444			-
K07390	4.01322			-
K07391	1.38105			-
K07647	0.509681			-
K13893	0.671269			-
K11065	2.63526			-
K13894	1.06479			-
K13895	1.54989			-
K12266	0.759513			-
K07024	2.35991			-
K07025	2.24149			-
K07027	0			-
K03620	0			-
K00042	1.69669			-
K00041	0.891343			-
K00046	0.322836			-
K07803	0.584624			-
K09771	1.09801			-
K07806	0.954192			-
K06153	1.63415			-
K07462	0.99454			-
K00135	1.85272			-
K00134	3.2024			-
K00133	3.09554			-
K00130	1.30233			-
K01956	1.72017			-
K06157	1.6584			-
K01953	1.89647			-
K00138	1.40181			-
K00428	1.02155			-
K07735	2.23838			-
K14977	0.79298			-
K07738	2.48006			-
K00425	2.54726			-
K00427	1.44217			-
K00426	1.29088			-
K16345	1.58381			-
K02297	2.65566			-
K00554	3.92821			-
K00557	2.28856			-
K00556	1.64448			-
K07660	0			-
K01175	2.00459			-
K01176	0			-
K01179	1.91257			-
K15974	2.69598			-
K15977	2.0285			-
K16711	1.01162			-
K00950	0			-
K00954	1.37382			-
K00956	3.17056			-
K02601	2.76563			-
K02600	2.39794			-
K02970	3.04259			-
K02972	0			-
K03558	2.27427			-
K03559	2.07505			-
K03550	1.73915			-
K03551	1.79912			-
K03553	3.59321			-
K03557	3.26086			-
K01778	1.6088			-
K01772	1.46579			-
K01770	2.22679			-
K13243	0			-
K01775	1.18887			-
K02255	2.30374			-
K02777	1.67291			-
K02775	2.16656			-
K02774	2.19354			-
K02773	1.68867			-
K14155	0.724959			-
K13683	0			-
K08154	1.39355			-
K02779	2.05706			-
K08156	0.26321			-
K02399	2.04009			-
K02398	2.30376			-
K02395	0.801659			-
K02394	0.448401			-
K02397	1.03714			-
K02396	0.419472			-
K02391	0.93403			-
K02390	1.26336			-
K02393	0			-
K02392	0.545235			-
K01608	1.1911			-
K08682	1.44985			-
[truncated: 351 more rows]

## Sheet: S.Table4
Supplemental Table 4. LEfSe results from eat-2 vs. N2 genes at day 5 comparison.
Feature	log(average)	Class	log(LDA)	p-value
K01649	3.27826	eat2	2.60318	0.0495346
K02113	3.0676	eat2	2.54032	0.0495346
K03668	2.72362	eat2	2.31576	0.0495346
K01696	2.94467	eat2	2.29475	0.0495346
K03673	2.89566	eat2	2.29455	0.0495346
K07274	2.89288	eat2	2.29232	0.0495346
K01061	2.74443	eat2	2.21775	0.0495346
K01652	3.07077	eat2	2.19354	0.0495346
K12974	2.83479	eat2	2.18579	0.0495346
K09001	2.46779	eat2	2.05158	0.0495346
K10914	2.83483	eat2	2.04661	0.0495346
K13498	2.73406	eat2	2.04478	0.0495346
K02231	2.60479	eat2	2.04263	0.0495346
K03812	3.62145	N2	3.09325	0.0495346
K09918	3.503	N2	3.0634	0.0495346
K03060	3.37585	N2	2.76887	0.0495346
K02956	3.00519	N2	2.62778	0.0495346
K03402	2.74224	N2	2.28111	0.0495346
K01512	2.47154	N2	2.11149	0.0463016
K13632	2.55261	N2	2.09429	0.0495346
K07107	2.5349	N2	2.07969	0.0495346
K09761	2.33449	N2	2.03797	0.0495346
K03602	2.44006	N2	2.02504	0.0463016
K00873	2.74885			0.0495346
K02313	2.79646			0.0495346
K03828	2.34893			0.0463016
K00965	1.06596			0.036904
K02348	2.30294			0.0463016
K14170	2.82145			0.0495346
K06287	2.33936			0.0463016
K03564	2.68824			0.0495346
K01657	2.77959			0.0495346
K06199	2.25612			0.036904
K03805	2.46786			0.0495346
K01465	2.57229			0.0495346
K09910	2.26132			0.036904
K09018	2.21785			0.0495346
K07560	2.29884			0.0463016
K03975	2.2762			0.0495346
K02047	2.36612			0.0495346
K08312	2.17193			0.0495346
K03576	1.62817			0.036904
K07644	2.31883			0.0495346
K07566	2.10362			0.0495346
K00013	2.33379			0.0495346
K03439	2.23714			0.0495346
K03117	2.58833			0.0495346
K03291	2.25746			0.0495346
K01875	2.36494			0.0495346
K07038	2.09149			0.0463016
K00009	2.28289			0.0495346
K00858	2.10963			0.0495346
K03472	2.39654			0.0495346
K01664	1.89927			0.036904
K07639	2.19544			0.0495346
K19229	1.30061			0.036904
K12941	2.33489			0.0495346
K00764	2.15527			0.0495346
K11250	2.12898			0.0495346
K07337	2.05833			0.0495346
K12972	2.32388			0.0495346
K02403	2.27635			0.0495346
K00322	2.03249			0.0495346
K11748	1.89812			0.036904
K07387	2.12443			0.0495346
K09806	2.16479			0.0495346
K01759	1.9836			0.0495346
K00941	2.11931			0.0495346
K05526	1.53729			0.036904
K02100	1.86582			0.036904
K07090	1.97457			0.0495346
K05879	1.85042			0.0463016
K00684	1.808			0.036904
K00383	1.95678			0.0495346
K10016	1.91086			0.0495346
K07154	0.801716			0.036904
K01494	1.93841			0.0495346
K02494	1.88389			0.0463016
K04044	2.35631			0.0495346
K01778	2.02617			0.0495346
K01792	2.09049			0.0495346
K03577	2.02152			0.0495346
K12264	1.50862			0.036904
K03449	1.4042			0.0463016
K06971	1.86003			0.0495346
K01126	2.08412			0.0495346
K14591	1.79527			0.0463016
K03595	1.90664			0.0495346
K02495	2.12759			0.0495346
K07637	2.22516			0.0495346
K07136	1.75503			0.036904
K00040	1.02089			0.036904
K02402	1.6391			0.036904
K08301	1.99306			0.0495346
K08281	1.71142			0.0495346
K00760	2.30209			0.0495346
K03179	1.58123			0.036904
K06179	1.60486			0.036904
K01752	1.9039			0.0495346
K00116	1.37993			0.036904
K02453	1.66439			0.0463016
K01467	1.9218			0.0495346
K09861	1.69762			0.0463016
K04773	1.65624			0.0495346
K06917	1.51307			0.036904
K07250	1.51282			0.0495346
K07700	1.70565			0.0495346
K00426	1.29088			0.0463016
K00658	1.75913			0.0495346
K01754	1.80699			0.0495346
K11743	1.6214			0.0463016
K19577	1.69527			0.0495346
K02468	1.37874			0.036904
K18850	1.6797			0.0495346
K13735	1.24365			0.036904
K03184	1.75423			0.0495346
K00146	1.7036			0.0495346
K03758	1.59491			0.0463016
K06915	1.37736			0.0463016
K03292	1.24912			0.036904
K10539	1.64233			0.036904
K07642	1.33245			0.036904
K06153	1.63415			0.036904
K12113	1.3575			0.036904
K11733	1.4799			0.036904
K01489	1.61365			0.036904
K03149	1.24323			0.036904
K01972	1.44815			0.0463016
K00833	1.24746			0.036904
K03427	1.42864			0.0495346
K01929	1.28123			0.0463016
K07082	1.71173			0.0495346
K03820	1.03168			0.0463016
K11732	1.38888			0.0463016
K16053	1.06047			0.036904
K11391	1.28447			0.0463016
K03431	1.88201			0.0495346
K00135	1.52736			0.0463016
K12142	0.873114			0.036904
K01667	1.27441			0.036904
K01998	1.3288			0.036904
K12369	1.53572			0.0495346
K08314	1.39252			0.036904
K02478	1.61101			0.0495346
K17758	1.71605			0.0495346
K09136	1.28393			0.036904
K03500	1.48303			0.0495346
K08177	1.18693			0.036904
K04020	1.24006			0.036904
K07290	0.883425			0.036904
K17759	1.71605			0.0495346
K12507	1.11118			0.036904
K10110	0.476294			-
K10112	1.35314			-
K19265	0.839885			-
K19267	2.05133			-
K18326	0.752723			-
K05844	1.32025			-
K05845	0.902416			-
K05846	1.39477			-
K05847	0			-
K04083	1.40378			-
K04082	2.79174			-
K04081	2.33631			-
K04080	2.51866			-
K04087	1.87732			-
K04085	1.66093			-
K04084	2.02776			-
K15540	0.273948			-
K04088	2.46523			-
K15545	1.40695			-
K15547	0			-
K00989	2.0666			-
K01104	0			-
K00981	2.31762			-
K05592	2.41784			-
K05590	2.0835			-
K05591	0.927435			-
K05596	2.19202			-
K05594	2.16295			-
K05595	1.43084			-
K02045	2.25558			-
K01297	1.69598			-
K05601	1.056			-
K02926	3.9203			-
K00216	0.392799			-
K00215	1.38708			-
K00219	1.86181			-
K02038	0			-
K02039	1.49608			-
K01744	2.56919			-
K02031	1.17767			-
K01749	1.77886			-
K02033	0			-
K02034	1.59171			-
K02035	1.49006			-
K02036	1.73065			-
K02037	0.873694			-
K01585	1.86936			-
K01586	1.90353			-
K01581	1.29792			-
K01580	1.037			-
K13497	2.57553			-
K01589	1.45307			-
K01588	1.80457			-
K13654	1.90651			-
K13655	2.16216			-
K13650	3.59712			-
K13651	2.72845			-
K08349	1.54665			-
K02456	1.15207			-
K02457	0			-
K02454	0.398502			-
K02455	1.29298			-
K02450	1.00066			-
K02451	1.66225			-
K03455	1.59476			-
K02109	2.93493			-
K03981	2.73387			-
K02459	1.28764			-
K08137	1.85354			-
K01639	1.77062			-
K01638	2.94548			-
K01637	2.57234			-
K01633	2.45639			-
K02058	2.05042			-
K01631	1.45525			-
K01630	1.07349			-
K14055	2.89859			-
K14054	1.31818			-
K02858	2.81386			-
K03522	0			-
K03524	1.85394			-
K14053	0			-
K03526	1.42839			-
K02852	0.397708			-
K02853	1.20886			-
K02851	1.41009			-
K02856	1.39272			-
K14058	1.76666			-
K02854	1.45246			-
K02855	1.10355			-
K03671	1.99207			-
K03670	2.71688			-
K03672	2.13975			-
K03675	2.42609			-
K03674	2.07018			-
K03676	3.41081			-
K09760	2.1103			-
K09767	2.24256			-
K02217	4.78501			-
K09768	1.85046			-
K15548	1.08654			-
K15549	0			-
K03299	1.03049			-
K03293	1.71113			-
K03290	0.640632			-
K03297	1.52532			-
K13479	1.40647			-
K03072	1.89436			-
K03071	2.50749			-
K03077	0.315529			-
K03076	3.47084			-
K03075	3.16653			-
K03079	0			-
K03078	0			-
K03274	2.80139			-
K03271	1.91051			-
K03270	2.95614			-
K03273	2.42471			-
K03272	1.7036			-
K06131	2.17902			-
K06133	1.09007			-
K06132	0			-
K03186	1.67155			-
K03185	1.77131			-
K03183	2.11145			-
K03182	1.77354			-
K03181	2.48553			-
K16013	0.964961			-
K07358	2.42754			-
K16012	1.27737			-
K07356	0			-
K07357	1.60495			-
K07354	1.07661			-
K07353	1.2527			-
K07351	0			-
K09909	1.88271			-
K09908	2.91177			-
K06221	2.28372			-
K09900	2.59399			-
K06223	2.19377			-
K06222	1.9731			-
K09904	2.73871			-
K09907	2.30314			-
K09906	1.69057			-
K06918	1.40938			-
K06916	2.09754			-
K06911	1.99242			-
K06910	2.45268			-
K00773	3.03617			-
K08984	1.2624			-
K08989	1.55815			-
K10439	3.7815			-
K10213	0			-
K10748	2.06665			-
K18831	0			-
K01910	1.50676			-
K01911	0.635229			-
K01916	3.27377			-
K01914	1.68157			-
K01915	3.31003			-
K01918	2.49564			-
K01919	2.3215			-
K18140	0.918152			-
K07771	1.50754			-
K07772	0.735368			-
K07773	2.5386			-
K05939	1.33162			-
K07172	2.20584			-
K07173	3.0226			-
K07170	2.33126			-
K07171	2.82895			-
K00374	0.845851			-
K00371	1.55196			-
K00373	1.78658			-
K01358	2.66021			-
K18530	1.19307			-
K09161	2.95076			-
K09160	1.88369			-
K01355	2.7652			-
K01356	3.54494			-
K10109	0.657295			-
K10108	0			-
K15555	0			-
K15554	0.834509			-
K15553	0.904307			-
K15552	1.70695			-
K15551	1.73786			-
K15550	0.464518			-
K01823	0			-
K01821	0			-
K04075	1.40971			-
K04073	0.885207			-
K00998	2.21904			-
K04691	1.91035			-
K00995	1.35792			-
K00997	2.25674			-
K00991	1.04977			-
K03151	1.4817			-
K02931	4.01386			-
K00208	2.40018			-
K01000	0.960137			-
K01008	1.43071			-
K13483	0.847309			-
K13480	1.4243			-
K14441	1.65439			-
K08194	0.79825			-
K08191	0			-
K13643	3.58621			-
K01130	0			-
K14682	1.45422			-
K08354	1.73713			-
K01138	2.04184			-
K01139	1.82501			-
K08350	0			-
K02112	2.2018			-
K02110	3.08268			-
K02441	1.92388			-
K02440	4.08592			-
K02115	2.41142			-
K03466	0			-
K01643	0.502782			-
K01647	2.41224			-
K02598	1.82895			-
K02027	0			-
K02026	0			-
K14062	1.24519			-
K14063	1.82628			-
K14064	1.92449			-
K14065	2.75959			-
K02020	1.82387			-
K02841	1.69038			-
K02843	1.79675			-
K03517	1.83422			-
K02032	1.52995			-
K02846	1.69556			-
K03885	2.52626			-
K06039	1.33037			-
K03210	3.4698			-
K02200	1.07841			-
K02834	2.42589			-
K19416	0.916553			-
K03088	3.98541			-
K03089	3.22351			-
K03086	2.25457			-
K16693	1.37678			-
K16692	0.331964			-
K03082	1.23923			-
K03080	1.07699			-
K03644	2.74976			-
K03645	2.83255			-
K03646	1.61177			-
K03647	2.05003			-
K03641	3.01606			-
K03642	1.85899			-
K03643	2.0313			-
K03648	2.02432			-
K03649	1.60287			-
K13918	0			-
K07184	1.64384			-
K06214	1.90005			-
K09935	1.25515			-
K09936	1.65509			-
K06217	2.73485			-
K07349	1.5305			-
K06211	2.11512			-
K09933	2.76817			-
K07347	1.61502			-
K06219	2.11421			-
K07343	1.63163			-
K11645	1.6403			-
K06968	1.48547			-
K06969	1.28835			-
K00748	1.45881			-
K02680	1.60533			-
K07507	0			-
K08994	0.894667			-
K08997	1.13339			-
K08996	1.28222			-
K08993	0			-
K08992	1.98376			-
K08998	2.82708			-
K09802	3.56755			-
K16346	1.31434			-
K09807	1.95379			-
K09808	0.825005			-
K10773	1.08898			-
K10778	0.956303			-
K01903	1.98203			-
K01902	1.62149			-
K18697	2.30846			-
K18691	0.617444			-
K07165	0.552502			-
K07160	1.93756			-
K00340	2.26705			-
K00342	1.72533			-
K00343	0.676271			-
K00344	2.1814			-
K00697	2.54854			-
K05820	0.818383			-
K03459	1.25717			-
K00526	1.95024			-
K01839	2.26051			-
K01838	0.939721			-
K01835	2.55522			-
K01834	2.87273			-
K02518	2.78364			-
K00528	2.49644			-
K00529	1.50381			-
K04069	2.54524			-
K04065	2.08276			-
K04064	2.59862			-
K04067	1.48783			-
K04063	2.23699			-
K04062	3.14471			-
K09923	2.96358			-
K07040	3.36727			-
K09921	1.65181			-
K19336	2.34744			-
K10004	2.04112			-
K09920	2.48231			-
K10002	1.70209			-
K10003	1.69259			-
K10000	2.0236			-
K10001	4.01877			-
K09927	0.605668			-
K09024	1.39026			-
K03980	0.0273214			-
K09022	2.56545			-
K00027	2.23027			-
K09020	0			-
K09021	2.28325			-
K02909	3.45052			-
K08218	0.218698			-
K08219	1.30883			-
K02904	3.47949			-
K02902	3.85791			-
K07722	2.12763			-
K00230	1.47414			-
K00239	1.09219			-
K15634	1.70939			-
K15633	1.48318			-
K14588	2.92373			-
K14587	1.69298			-
K01012	1.74469			-
K01011	2.40725			-
K00832	1.31752			-
K00831	2.49469			-
K04335	2.64371			-
K04334	2.53017			-
K04337	1.19246			-
K04336	1.68632			-
K04333	0.344467			-
K08322	1.4264			-
K08323	1.38992			-
K08320	0			-
K08321	0			-
K04338	1.60956			-
K08324	1.48271			-
K08325	1.56163			-
K02470	1.79785			-
K02471	0			-
K02472	1.36304			-
K02477	2.1194			-
K01659	0.971545			-
K01653	3.08135			-
K02876	3.59138			-
K02871	4.03734			-
K12138	0			-
K02879	2.63276			-
K02052	0			-
K02053	2.0129			-
K02056	3.58157			-
K02057	0.518908			-
K02054	0			-
K02055	2.0293			-
K03503	2.13295			-
K03502	1.95271			-
K03501	2.50855			-
K18979	1.78342			-
K03892	1.78269			-
K09748	2.89095			-
K13292	1.40475			-
K14057	0.165462			-
K03477	1.88831			-
K03476	0.852681			-
K03475	0			-
K03474	1.66949			-
K03473	1.84252			-
K03470	1.57451			-
K03478	1.55916			-
K03098	2.5535			-
K18800	1.85667			-
K14052	1.03971			-
K12500	2.3406			-
K03092	2.69522			-
K02302	1.46445			-
K02300	2.43673			-
K02301	2.2803			-
K13014	1.21162			-
K03651	1.15617			-
K03650	1.16638			-
K03656	0.843966			-
K12217	1.2399			-
K03654	0.709267			-
K15460	1.17782			-
K11749	2.21719			-
K11746	0			-
K11747	1.82463			-
K11744	1.64284			-
K11745	0.58534			-
K11742	0			-
K11741	3.16292			-
K06203	2.01725			-
K06202	1.48161			-
K06201	1.8074			-
K06200	0.787225			-
K06207	2.1486			-
K06206	2.91879			-
K09925	2.05933			-
K06204	2.97476			-
K04844	0.874434			-
K03779	0			-
K03528	2.09846			-
K06970	0.455536			-
K06975	1.92006			-
K00759	1.70563			-
K00758	1.60156			-
K07085	2.02689			-
K07088	0			-
K07089	0			-
K00757	1.09366			-
K07574	3.44173			-
K11189	0.435238			-
K09817	2.09437			-
K09816	1.60956			-
K09815	2.2314			-
K09812	2.02721			-
K09811	1.5046			-
K09810	1.21099			-
K06006	4.3067			-
K10763	1.47687			-
K01939	2.09911			-
K01934	1.28972			-
K02669	0.538635			-
K01937	2.54014			-
K01933	2.33638			-
K07798	2.80694			-
K07799	1.16171			-
K07796	3.06786			-
K07797	0.588578			-
K07792	0			-
K07791	1.64857			-
K07150	1.37905			-
K07153	1.45834			-
K07156	3.34072			-
K00681	0.396102			-
K07404	1.59692			-
K07402	1.25958			-
K07400	3.17017			-
K05835	1.33523			-
K05834	1.44128			-
K05837	1.26071			-
K07674	1.87491			-
K05839	2.71785			-
K05838	2.26986			-
K01808	1.60524			-
K01809	2.10008			-
K00537	2.09606			-
K15536	2.7619			-
K15539	0.970649			-
K01803	2.35654			-
K01805	1.18076			-
K01807	2.02307			-
K11183	1.70929			-
K01247	0			-
K01243	2.42363			-
K01241	1.52468			-
K10015	1.98888			-
K10014	2.84083			-
K14260	2.22269			-
K10011	1.48461			-
K10013	2.33695			-
K10012	0			-
K02919	0			-
K02916	3.88846			-
K02914	2.00415			-
K00228	0.912818			-
K19303	1.85998			-
K02682	1.40417			-
K02681	0			-
K01069	2.82685			-
K02687	0			-
K02686	3.72774			-
K01791	1.48532			-
K02688	0.563704			-
K01066	0.131027			-
K00826	2.86964			-
K00821	1.6882			-
K00823	0.592304			-
K05499	2.02594			-
K01488	2.40632			-
K01484	0.739261			-
K01485	1.5592			-
K01486	0.95672			-
K01480	1.5641			-
K01665	1.82996			-
K01666	0.71051			-
K01661	1.0451			-
K02469	1.78198			-
K02467	1.53192			-
K02466	0			-
K16695	0.361895			-
K02464	1.67095			-
K02462	0			-
K02461	1.00985			-
K02460	0			-
K01466	0			-
K01464	0.254175			-
K01462	3.44771			-
K01460	0.871428			-
K01935	2.01779			-
K02863	2.71782			-
K02860	3.6193			-
K09251	1.84485			-
K02864	4.19043			-
K13069	2.37799			-
K02548	1.54135			-
K02041	0			-
K02040	1.60402			-
K02043	0			-
K05541	1.13519			-
K05540	2.57951			-
K02046	2.25017			-
K02048	3.38003			-
K18968	1.07201			-
K03319	0			-
K03316	0.792274			-
K03314	0.977501			-
K03312	3.00496			-
K03313	2.08845			-
K03310	0.887502			-
K03311	1.64747			-
K03790	2.35838			-
K03796	2.52428			-
K13288	2.36469			-
K03798	2.74186			-
K13283	1.98647			-
K12289	1.24702			-
K03407	0.545649			-
K10831	2.22587			-
K03408	0			-
K18928	1.5057			-
K17722	1.7863			-
K17723	0.741082			-
K02315	2.22966			-
K02314	2.08201			-
K02317	2.02907			-
K02316	2.66758			-
K12962	0			-
K06167	0.25968			-
K19055	1.53645			-
K09999	1.76897			-
K01686	1.89283			-
K02400	0			-
K01684	1.4441			-
K08680	0			-
K01685	1.16727			-
K12152	1.79747			-
K02549	1.20946			-
K12151	2.53336			-
K11755	2.27518			-
K11754	1.54844			-
K11751	1.37637			-
K11750	1.5966			-
K11753	2.9814			-
K11752	2.13073			-
K07406	1.64513			-
K13938	1.42214			-
K09790	1.4398			-
K09791	1.12646			-
K11991	2.14983			-
K09794	3.07668			-
K11996	1.36737			-
K09798	1.17367			-
K03169	0.8589			-
K07091	1.37681			-
K01448	2.22029			-
K07095	2.39191			-
K07098	1.24628			-
K09612	1.69348			-
K10972	0.249771			-
K10974	0.535714			-
K09862	1.9266			-
K11192	0.0630986			-
K11191	0.0630986			-
K10710	0			-
K10711	1.4679			-
K10716	2.07658			-
K11175	1.816			-
K01928	0.689282			-
K01923	2.50499			-
K08160	0.872908			-
K01921	2.33261			-
K01920	2.22894			-
K11179	2.33204			-
K01925	1.75363			-
K01924	1.51818			-
K08162	1.14357			-
K00324	1.27742			-
K00325	1.48564			-
K07784	0.635532			-
K07786	1.43768			-
K07780	2.43251			-
K07783	0.935677			-
K06940	1.4233			-
K06941	1.72749			-
K06942	2.03076			-
K07148	0.454155			-
K07147	1.87414			-
K07146	1.86481			-
K10804	2.96606			-
K10805	2.43153			-
K06949	1.99172			-
K07141	1.66818			-
K07140	1.99534			-
K09131	2.40964			-
K01816	0			-
K01815	1.23199			-
K01814	2.24346			-
K05808	3.94091			-
K01812	1.7626			-
K01811	1.22468			-
K01810	2.04882			-
K05804	2.15626			-
K05805	2.09235			-
K05807	3.33346			-
K05800	2.37088			-
K05801	1.84602			-
K05803	3.87745			-
K04047	4.14188			-
K04046	0			-
K04045	0			-
K04042	2.12744			-
K00782	0			-
K04567	2.21161			-
K00784	1.13399			-
K00036	2.76441			-
K00789	1.72237			-
K00031	2.50271			-
K01258	1.45323			-
K01255	2.58012			-
K01256	0.680024			-
K01250	1.83179			-
K01252	1.03205			-
K19354	1.18602			-
K10026	3.25992			-
K04568	1.73358			-
K08234	2.15688			-
K00254	1.85801			-
K01079	1.45752			-
K02679	1.61284			-
K01070	2.21259			-
K00813	3.40098			-
K00817	2.63927			-
K08304	1.79218			-
K08305	1.50154			-
K08307	3.16011			-
K08303	1.75014			-
K08308	2.03108			-
K05796	1.51554			-
K05790	1.55299			-
K01491	1.61106			-
K01497	2.72934			-
K05799	2.47712			-
K01495	2.76552			-
K01673	3.26588			-
K01671	1.08021			-
K01676	2.3311			-
K01679	2.44389			-
K02782	1.12194			-
K02783	1.12194			-
K02784	2.8285			-
K02897	0			-
K02895	4.0897			-
K13051	2.13246			-
K01786	1.35417			-
K01785	2.08341			-
K01784	1.36587			-
K01783	2.63146			-
K01782	1.37292			-
K02071	1.16709			-
K02072	2.55548			-
K01788	1.6273			-
K02526	1.02602			-
K02527	0.972952			-
K02523	2.11152			-
K02520	4.00085			-
K02521	1.13201			-
K03305	1.58718			-
K03304	1.59717			-
K03307	0.172583			-
K02528	2.39644			-
K02529	2.31328			-
K02099	1.76361			-
K03781	0.0208195			-
K03780	0.632236			-
K03785	1.52465			-
K03784	2.3902			-
K03787	1.39851			-
K03789	2.53827			-
K03788	1.98487			-
K03413	0			-
K03414	0.315529			-
K03417	1.52245			-
K11717	0			-
K09901	2.02389			-
K06173	2.04099			-
K06177	0			-
K06176	1.55436			-
K06178	1.88401			-
K09903	2.54244			-
K09902	2.76935			-
K10017	1.91064			-
K14261	2.5579			-
K12145	0			-
K12144	0			-
K12147	2.70558			-
K12140	0.646119			-
K12143	0.707497			-
K12149	2.22252			-
K12148	4.70232			-
K07312	1.23632			-
K07313	3.42843			-
K07311	0.832812			-
K07314	1.35702			-
K07319	0.94792			-
K16088	1.41861			-
K16089	0.74573			-
K16087	1.63801			-
K09788	0.687792			-
K09786	2.08468			-
K12529	0			-
K16066	2.90948			-
K13038	1.58499			-
K10563	1.73265			-
K18778	1.54467			-
K10440	2.59252			-
K12700	0.586351			-
K07559	1.76592			-
K07229	0.665146			-
K07224	1.66554			-
K07223	1.31054			-
K07552	1.4494			-
K13244	1.39628			-
K19227	0.89753			-
K10709	0			-
K10708	0.925925			-
K03207	0			-
K00331	2.10868			-
K00330	1.88098			-
K00335	1.17681			-
K00334	2.1364			-
K00337	0.551702			-
K00336	0			-
K00339	0.956239			-
K00338	0			-
K16264	1.13829			-
K07139	0			-
K06957	0			-
K06956	2.52561			-
K16263	1.51367			-
K06959	1.44399			-
K06958	2.51921			-
K15582	0.908561			-
K09125	2.25215			-
K05819	0.44089			-
K05818	2.04762			-
K01866	2.67893			-
K01867	2.56091			-
K05813	1.59198			-
K05812	1.32059			-
K05811	0			-
K05810	1.43651			-
K05816	1.24451			-
K05815	0.971519			-
K05814	0			-
K04032	0.824405			-
K04033	0			-
K04031	1.58151			-
K07042	2.21462			-
K07043	1.34675			-
K00799	2.38877			-
K00797	2.44838			-
K00024	2.90163			-
K00795	2.1329			-
K00794	2.31962			-
K00793	2.43948			-
K07048	1.42843			-
K00790	2.26865			-
K09017	2.30565			-
K09016	1.01964			-
K09015	2.22382			-
K09014	2.36778			-
K09013	2.49415			-
K01262	2.31862			-
K01265	2.28886			-
K09019	0.928147			-
K08227	0.626764			-
K08225	0.552786			-
K08224	1.81994			-
K08223	1.62618			-
K10038	1.9084			-
K10037	2.77516			-
K10036	4.09973			-
K17938	1.57149			-
K19168	2.16034			-
K19166	1.76043			-
K01414	0			-
K19162	3.50374			-
K19160	1.66038			-
K19161	1.6146			-
K00241	1.54114			-
K00240	1.5026			-
K00242	0			-
K00245	1.80119			-
K00244	1.36155			-
K00247	0.968986			-
K00246	1.33078			-
K04764	4.10578			-
K04765	1.66829			-
K04762	1.89223			-
K04763	2.35938			-
K04760	1.5457			-
K04761	2.11519			-
K00806	2.8079			-
K00800	1.74818			-
K08313	1.06103			-
K08311	2.73388			-
K08310	2.31239			-
K08317	1.10332			-
K08316	1.7046			-
K08315	2.13798			-
K08319	1.57386			-
K08318	0			-
K05782	1.28014			-
K05781	2.05946			-
K05780	1.673			-
K05787	2.55163			-
K05786	0			-
K05785	2.0826			-
K14392	1.23667			-
K05788	3.36911			-
K15268	1.8024			-
K05368	2.39107			-
K01689	2.65691			-
K02401	0			-
K01687	0			-
K01681	0.143756			-
K02799	1.59977			-
K02798	1.70987			-
K01443	2.32336			-
K02791	1.60831			-
K02790	1.60831			-
K02793	2.4249			-
K02795	2.83596			-
K02794	2.4249			-
K02796	2.45721			-
K02886	2.7397			-
K02881	3.52102			-
K04564	2.47529			-
K04565	2.67433			-
K02069	0.526944			-
K02068	1.22458			-
K01042	1.28004			-
K02063	0.716588			-
K02062	0			-
K02067	2.61905			-
K02066	2.19822			-
K02065	2.60166			-
K02064	2.34749			-
K02535	3.24771			-
K02536	2.05884			-
K02533	1.90121			-
K02532	0			-
K02081	1.91985			-
K02080	0			-
K02083	0.128829			-
K12957	0			-
K03424	2.07897			-
K03425	2.33606			-
K03426	1.61522			-
K03756	1.32397			-
K03757	0			-
K03755	1.7974			-
K03752	2.03197			-
K03753	1.53374			-
K03750	1.61845			-
K03759	0			-
K06149	3.46734			-
K02338	1.89829			-
K06144	4.12914			-
K06145	0.935908			-
K06146	2.01701			-
K06140	2.44243			-
K06141	1.62538			-
K06142	2.86562			-
K06143	2.14496			-
K06205	3.04033			-
K03688	1.67908			-
K03683	2.17816			-
K03684	1.08718			-
K03685	2.92007			-
K03686	1.59053			-
K03687	0.646841			-
K03110	1.91916			-
K03111	2.50401			-
K03112	2.09853			-
K03113	2.17424			-
K07305	2.84463			-
K07304	2.25237			-
K03116	3.2092			-
K03118	2.09733			-
K07308	1.48072			-
K13953	1.23776			-
K13954	0			-
K07301	2.11517			-
K07300	2.45978			-
K16092	1.46997			-
K07348	0			-
K16074	0.424777			-
K07307	1.49513			-
K10550	0			-
K10555	0			-
K10557	1.41135			-
K03119	2.19411			-
K06890	2.86247			-
K06891	3.70203			-
K07238	1.86069			-
K06895	0.908145			-
K07235	1.96185			-
K07237	1.50712			-
K06899	2.15698			-
K07232	2.44553			-
K01669	1.47568			-
K05966	0			-
K02565	1.4587			-
K08641	2.19601			-
K00656	3.17023			-
K00657	3.22037			-
K00655	1.73404			-
K00652	0.811884			-
K00651	1.69751			-
K07121	1.85821			-
K07120	1.73158			-
K07122	2.57964			-
K10824	0.473613			-
K07127	2.06722			-
K07126	2.54913			-
K01870	1.58379			-
K01876	2.61088			-
K01879	1.46924			-
K01878	1.87204			-
K04023	0.73783			-
K04022	0			-
K04025	1.39755			-
K04027	0			-
K04026	1.06358			-
K04029	0			-
K04028	0			-
K07054	2.19677			-
K07056	2.24662			-
K07053	1.82516			-
K00012	1.33477			-
K00014	1.92261			-
K07058	1.82034			-
K07340	1.9534			-
K00278	1.86924			-
K01305	0.922403			-
K04775	1.7795			-
K04774	2.33194			-
K04770	2.19692			-
K04772	2.12064			-
K02654	1.68519			-
K00878	1.86665			-
K00879	1.79072			-
K13638	2.9677			-
K13639	1.76443			-
K00872	2.12488			-
K13636	1.11782			-
K13637	0.373719			-
K00876	1.889			-
K13631	0			-
K00874	1.26472			-
K04487	3.43219			-
K04485	1.22134			-
K04488	1.16652			-
K05778	0.785662			-
K05779	1.38875			-
K05776	1.34332			-
K05777	0.635771			-
K05774	0			-
K02044	0			-
K01698	2.25459			-
K01695	2.42287			-
K01690	0.900119			-
K00906	1.41605			-
K00901	2.11835			-
K01051	1.73847			-
K01056	2.78805			-
K01058	1.52196			-
K05516	1.36018			-
K05517	2.36646			-
K02500	2.11895			-
K02501	2.06358			-
K02503	2.357			-
K02504	1.22666			-
K02505	0.807451			-
K02507	1.54011			-
K12945	2.20125			-
K12944	0			-
K12940	2.36054			-
K12943	2.51823			-
K12942	1.54702			-
K03438	2.32015			-
K02430	2.29627			-
K13381	1.23708			-
K03925	3.02277			-
K03924	1.53537			-
K03926	2.82839			-
K02438	2.35546			-
K02439	1.54466			-
K03435	1.86076			-
K03212	0.479528			-
K03747	3.60763			-
K03746	3.54927			-
K03217	2.07143			-
K03216	0			-
K03743	2.12278			-
K03214	1.79184			-
K13890	1.59638			-
K13891	0.710976			-
K13892	2.08206			-
K03218	0.58098			-
K03749	1.56681			-
K03748	1.06154			-
K13896	1.85494			-
K06158	0.214761			-
K02342	1.19923			-
K02343	0			-
K02340	2.41408			-
K02341	1.01104			-
K02346	1.50737			-
K06156	0.510627			-
K06155	1.56685			-
K16868	2.15379			-
K03690	2.0144			-
K09475	1.26424			-
K09477	0.387956			-
K09476	4.51655			-
K09471	0.468708			-
K09470	1.78362			-
K09473	1.63501			-
K09472	0.746586			-
K03327	1.50276			-
K03326	0.889976			-
K03324	0.172681			-
K03322	1.78989			-
K03321	2.05241			-
K03320	1.75581			-
K03329	0			-
K07236	1.74638			-
K18531	0			-
K03106	1.97774			-
K07336	1.75762			-
K03100	1.87527			-
K00853	0.744258			-
K17713	2.24506			-
K17247	1.67939			-
K11940	0			-
K06080	2.61147			-
K01507	2.26348			-
K04752	2.84397			-
K09857	2.41179			-
K06884	2.16652			-
K06887	0.801728			-
K06889	1.5627			-
K09858	2.95459			-
K07592	1.20441			-
K05997	2.45569			-
K05995	0.705858			-
K07443	0			-
K00648	1.96077			-
K07112	3.06042			-
K07113	1.2995			-
K00645	2.02151			-
K00647	2.63241			-
K00640	1.55507			-
K07685	2.26131			-
K07686	1.35466			-
K10544	0.332283			-
K10543	1.58117			-
K10542	1.6569			-
K10541	1.26178			-
K10540	1.99296			-
K07688	1.39197			-
K07689	1.17399			-
K10549	1.17337			-
K01845	2.43445			-
K11392	1.52705			-
K01840	0			-
K00005	1.41991			-
K04018	1.16373			-
K04019	0			-
K04014	0			-
K04015	0.687771			-
K04016	0			-
K04017	0			-
K04013	0.803524			-
K02819	1.63693			-
K15396	1.8097			-
K18446	1.88179			-
K00262	2.31884			-
K00266	1.55443			-
K08485	2.11699			-
K19147	0.694265			-
K01999	2.5454			-
K01992	1.99058			-
K01993	1.93504			-
K01990	2.54519			-
K01991	1.24171			-
K01996	0.902928			-
K01997	1.27186			-
K01995	1.5183			-
K01515	2.03546			-
K00868	1.63426			-
K13628	3.17068			-
K00860	2.69607			-
K18141	0.934965			-
K13620	0			-
K00865	0.797235			-
K00864	2.60804			-
K00867	1.97366			-
K14623	2.01547			-
K01194	1.60839			-
K01195	0.125555			-
K01207	2.70274			-
K06164	0.852681			-
K00912	0.959765			-
K01420	3.0809			-
K00919	1.42157			-
K01424	1.80671			-
K01425	1.11933			-
K02647	1.38534			-
K14287	0.32139			-
K05501	1.68834			-
K03594	2.36382			-
K03596	1.58659			-
K03597	3.38412			-
K03590	3.74301			-
K03591	1.03335			-
K03592	1.51823			-
K03593	1.72181			-
K02517	1.63403			-
K03598	2.43591			-
K03599	2.49702			-
K01736	1.65431			-
K01737	1.68097			-
K01734	2.07995			-
K01735	2.09802			-
K01733	2.05261			-
K01738	3.47988			-
K01739	1.82071			-
K10823	2.22649			-
K12973	1.86974			-
K12975	1.62437			-
K03919	0			-
K02427	3.28932			-
K02426	2.36636			-
K05349	1.57393			-
K02428	2.21517			-
K03770	1.48526			-
K03771	1.81826			-
K03772	2.41051			-
K03773	2.15413			-
K03774	1.5624			-
K03775	2.75633			-
K03776	0			-
K03777	1.63117			-
K03778	2.06906			-
K12372	0.707687			-
K12370	0			-
K12371	1.17006			-
K02358	2.87065			-
K02356	2.48646			-
K16703	0.314441			-
K16704	0			-
K13574	1.43395			-
K12112	0			-
K13979	1.92123			-
K18889	1.07416			-
K19540	0.266603			-
K12288	1.0126			-
K09996	0.877899			-
K09997	1.78958			-
K09994	0			-
K07323	2.10719			-
K07322	2.41795			-
K09998	0.630841			-
K07320	1.10166			-
K03177	0			-
K08163	0			-
K13889	2.1935			-
K13888	1.66448			-
K18702	0.659755			-
K13641	1.7934			-
K16052	0.975708			-
K07214	1.02088			-
K15834	1.23036			-
K15835	1.21116			-
K06180	1.97847			-
K06181	1.44289			-
K06182	2.21757			-
K06183	1.82765			-
K06186	3.40473			-
K06187	1.922			-
K11719	2.52921			-
K06189	2.03112			-
K00151	0			-
K15832	1.15183			-
K07589	2.79129			-
K07588	0			-
K06858	1.35953			-
K10441	2.49083			-
K11139	0			-
K05984	2.204			-
K05982	1.47552			-
K07452	1.5864			-
K07106	0.940842			-
K07459	1.79675			-
K07109	3.08698			-
K00673	2.21736			-
K00674	2.07273			-
K00675	1.25904			-
K00677	2.44037			-
K07690	2.45859			-
K10537	1.89209			-
K06980	2.09082			-
K09893	2.41264			-
K10538	1.79378			-
K16291	2.14278			-
K02445	1.09179			-
K02444	1.86203			-
K03581	0.950474			-
K02446	1.27003			-
K00073	0.391673			-
K00076	2.36647			-
K00077	2.20674			-
K00075	1.89016			-
K09898	2.03311			-
K02560	2.22745			-
K07071	1.9732			-
K07070	2.32781			-
K19157	2.97123			-
K19156	2.61138			-
K19155	0			-
K08279	0.812106			-
K08276	1.30751			-
K08277	0.955019			-
K00299	0			-
K00297	2.54406			-
K01048	1.33159			-
K00108	1.28652			-
K00104	1.53019			-
K00101	0.617199			-
K00854	0.687979			-
K00855	1.9776			-
K00857	1.46065			-
K00850	2.45319			-
K00851	1.24442			-
K00852	1.92711			-
K04758	2.08469			-
K04755	2.62157			-
K04754	1.72923			-
K04753	1.38613			-
K00859	2.20937			-
K04751	1.8607			-
K04750	2.32275			-
K01185	1.86678			-
K01187	1.42424			-
K15722	0			-
K15724	2.7387			-
K02745	0.658181			-
K02742	1.43025			-
K01439	1.82157			-
K01438	1.97971			-
K00925	2.82263			-
K00926	1.49961			-
K00927	2.71625			-
K00928	1.48368			-
K01433	2.31152			-
K05539	1.71531			-
K08296	2.28233			-
K08297	0.793609			-
K02986	4.13325			-
K15830	0			-
K15831	0			-
K02982	3.03535			-
K15833	0			-
K02988	1.60674			-
K08298	0.910402			-
K02299	1.78027			-
K02568	0			-
K02569	1.96793			-
K03587	1.67839			-
K03585	2.65634			-
K03584	1.30741			-
K02563	1.49			-
K03589	2.56725			-
K03588	1.26387			-
K02566	1.87353			-
K02564	2.68738			-
K05245	0.633834			-
K12963	2.39734			-
K01720	1.09506			-
K12961	1.90631			-
K14061	2.66615			-
K14742	0			-
K14744	1.75187			-
K02182	0.323819			-
K02361	0			-
K02362	1.66628			-
K02363	1.47395			-
K03767	2.52405			-
K03765	1.41355			-
K03764	1.92183			-
K03761	1.42185			-
K03760	0.894469			-
K02167	1.96357			-
K05708	0			-
K02160	2.92475			-
K02168	0.856524			-
K02169	1.16034			-
K15773	2.35179			-
K18997	2.61305			-
K12299	0.878925			-
K09982	3.0557			-
K12291	0			-
K12290	0			-
K12368	3.19344			-
K11922	2.01247			-
K11923	2.3296			-
K11920	1.84918			-
K11921	0.611374			-
K11926	2.48133			-
K03769	2.16137			-
K11924	1.78636			-
K11925	1.00428			-
K03768	1.80673			-
K10973	2.39116			-
K07262	2.11734			-
K07263	1.11958			-
K07261	1.62803			-
K07264	0.157533			-
K12582	1.0418			-
K07269	2.21732			-
K09456	1.84166			-
K10975	0.827084			-
K06197	1.7376			-
K06195	2.74804			-
K06194	3.86135			-
K06193	2.4153			-
K06192	1.51352			-
K06191	1.87541			-
K06190	2.33334			-
K11104	1.16335			-
K11105	0.666304			-
K11106	0			-
K11107	1.14813			-
K11102	1.75889			-
K11103	1.79827			-
K10986	0.238115			-
K07862	1.63931			-
K10984	0.599868			-
K00971	0.173722			-
K00970	1.83034			-
K00661	1.46846			-
K06997	2.58797			-
K10857	1.65182			-
K07460	0			-
K07461	0			-
K06999	1.99562			-
K07666	1.93726			-
K07667	0			-
K07664	1.56896			-
K07665	2.90299			-
K07662	2.73407			-
K07663	1.6391			-
K06447	1.66741			-
K07661	2.70077			-
K10679	3.19448			-
K07483	1.57913			-
K07480	2.17708			-
K08483	3.14807			-
K07641	1.39019			-
K00598	1.01464			-
K00060	2.65612			-
K07643	1.54412			-
K00065	1.34804			-
K08723	1.44383			-
K00068	1.01464			-
K07645	0.998138			-
K07008	1.72394			-
K07000	2.39505			-
K07001	1.46928			-
K07007	1.70266			-
K00285	1.85264			-
K13630	0			-
K00287	1.24251			-
K00286	1.88118			-
K07715	1.23475			-
K07712	1.85443			-
K07713	1.35017			-
K07711	1.66896			-
K00117	0.368827			-
K00111	2.59977			-
K00113	2.19741			-
K00112	1.34774			-
K00840	2.17033			-
K00845	2.31994			-
K00849	1.28084			-
K00848	0			-
K01534	0.862875			-
K15737	1.56718			-
K15736	1.6401			-
K15735	1.40501			-
K19238	2.23794			-
K09181	1.8916			-
K19234	2.95279			-
K19235	2.59697			-
K19230	0.82976			-
K01881	1.85365			-
K01883	1.64829			-
K01885	1.8058			-
K01886	2.35999			-
K01887	1.5686			-
K08591	1.19543			-
K01889	2.0941			-
K01226	1.0828			-
K01222	1.42564			-
K01223	2.77347			-
K02759	1.454			-
K01150	0			-
K01151	2.05323			-
K02755	0.108637			-
K02757	0.108637			-
K02756	0.108637			-
K01409	1.23285			-
K02753	0.826516			-
K01159	0.720626			-
K00939	4.20887			-
K00931	2.29596			-
K00930	1.8512			-
K05522	0.816809			-
K05520	0.975635			-
K05527	3.66262			-
K01089	2.87894			-
K02622	0.92977			-
K02996	2.73635			-
K01082	2.73083			-
K15828	0			-
K08289	1.91826			-
K01085	2.33842			-
K01087	2.51154			-
K01271	2.06615			-
K19048	0.984248			-
K02570	0			-
K02573	0.855034			-
K01270	2.14426			-
K03572	1.84846			-
K02574	0.614963			-
K03570	1.28419			-
K03571	1.75824			-
K01710	1.45759			-
K01711	0			-
K01714	2.84923			-
K01716	2.72338			-
K01719	1.8079			-
K03972	3.61859			-
K03973	3.96411			-
K03970	4.42339			-
K03971	4.21652			-
K03976	0.769696			-
K03977	2.25014			-
K03974	0.592036			-
K01579	1.65441			-
K03978	1.94099			-
K03979	2.70205			-
K02199	0			-
K13378	0			-
K08138	1.09846			-
K02193	1.70785			-
K02192	3.23345			-
K02197	0			-
K02195	0			-
K02194	0.80924			-
K02372	2.62479			-
K03718	1.84884			-
K03719	3.1959			-
K03712	2.22225			-
K02379	0			-
K03711	3.83594			-
K03717	1.54918			-
K03488	0			-
K02170	1.62694			-
K02173	1.32971			-
K03482	0			-
K03487	2.04532			-
K03485	0			-
K18988	1.16194			-
K03808	2.10788			-
K03809	1.9804			-
K03806	2.15192			-
K03807	1.94746			-
K03804	2.13281			-
K03803	1.76753			-
K03800	1.70299			-
K03624	2.58277			-
K03625	0			-
K03150	1.83663			-
K03623	2.41462			-
K03152	1.57288			-
K03621	1.85531			-
K03628	2.76591			-
K03629	1.09311			-
K11927	1.8289			-
K11930	1.37808			-
K11933	0			-
K11932	3.09924			-
K11935	0.724505			-
K11934	3.54931			-
K11937	1.94457			-
K11936	1.17356			-
K11939	1.58068			-
K11938	1.86497			-
K07273	1.91475			-
K07275	1.63263			-
K07277	1.78407			-
K07278	1.17877			-
K09889	2.07573			-
K12136	1.73618			-
K12137	1.29911			-
K11737	2.05195			-
K12139	0.644821			-
K11735	1.23169			-
K11734	1.98616			-
K16325	1.2496			-
K06871	2.04713			-
K06872	1.26053			-
K16326	0.599298			-
K16321	0			-
K16322	1.88649			-
K16329	0			-
K16328	0.742774			-
K00610	2.91281			-
K00611	1.85356			-
K00616	2.73516			-
K07479	2.41783			-
K07478	0.432512			-
K07473	3.81703			-
K07471	1.8491			-
K07470	2.91358			-
K07474	0.691978			-
K09954	0			-
K07679	0			-
K07678	0.649418			-
K07675	0.889697			-
K01813	0.59472			-
K07673	1.60573			-
K07495	1.0391			-
K07497	1.90627			-
K07496	1.87629			-
K07491	1.03125			-
K07490	1.57145			-
K11209	2.44424			-
K11208	0.478517			-
K15034	2.37141			-
K11203	0.902373			-
K11202	1.92514			-
K11201	0.435238			-
K00058	2.38605			-
K00059	2.43977			-
K00052	2.85506			-
K00053	2.85739			-
K07019	1.00166			-
K07014	0.253981			-
K15256	1.79136			-
K18479	1.00144			-
K18478	0.592622			-
K15257	1.86875			-
K18471	1.18653			-
K07701	1.60856			-
K07703	0.28958			-
K07702	1.21771			-
K00432	1.55112			-
K00121	1.83247			-
K00123	1.73818			-
K00124	1.81055			-
K07708	2.56131			-
K00127	1.56831			-
K02452	0			-
K01951	2.17694			-
K14187	1.07878			-
K05887	0.31336			-
K05880	1.89302			-
K14348	1.53187			-
K14347	0.417102			-
K19226	1.12471			-
K19221	2.23525			-
K19222	0			-
K15584	0.789192			-
K15585	0			-
K15587	0			-
K15580	3.15915			-
K15581	1.84279			-
K00540	2.28427			-
K15583	1.84078			-
K01897	2.18988			-
K01232	0.869711			-
K01895	0			-
K01894	1.20535			-
K01893	2.13544			-
K01892	1.55782			-
K00549	1.40928			-
K02768	1.70929			-
K02769	2.291			-
K01141	2.04842			-
K01142	1.08655			-
K02760	3.78107			-
K02761	1.09015			-
K01419	2.41438			-
K00788	2.36106			-
K00948	2.89063			-
K09937	2.17138			-
K00942	2.85496			-
K00943	1.82553			-
K00940	1.69962			-
K00946	1.60478			-
K00945	2.37439			-
K01096	1.60914			-
K01095	1.94914			-
K01093	1.30151			-
K01092	2.25594			-
K01091	1.03845			-
K01525	1.90714			-
K01524	2.00581			-
K02619	2.00697			-
K01521	1.28271			-
K01520	2.07707			-
K02967	4.15659			-
K02965	3.4788			-
K02963	3.72026			-
K02961	3.29849			-
K03569	2.30961			-
K03568	1.8484			-
K03565	1.93388			-
K03566	1.45507			-
K03561	1.97862			-
K03560	2.91168			-
K03563	4.63341			-
K03562	2.60675			-
K01708	0.857221			-
K01706	0.504581			-
K01704	1.64285			-
K14762	2.66515			-
K14761	0			-
K03969	4.35274			-
K13694	2.20866			-
K13695	1.81541			-
K02388	1.7691			-
K02389	1.33453			-
K02386	1.6091			-
K02387	1.33654			-
K03702	1.83387			-
K17195	0.857625			-
K03704	3.89038			-
K02380	0.74355			-
K02381	0			-
K03499	1.41977			-
K03498	1.85044			-
K03490	1.62596			-
K03495	2.06774			-
K11720	1.30697			-
K18142	0.738717			-
K03814	1.6553			-
K03817	1.88295			-
K03811	1.8791			-
K03810	0.754933			-
K02818	1.63693			-
K03635	1.77226			-
K03634	2.28395			-
K03637	2.02272			-
K03636	2.53994			-
K03631	2.96361			-
K03630	0.890549			-
K03633	1.72972			-
K03632	0.526857			-
K03148	1.89895			-
K03639	1.99485			-
K03638	2.17803			-
K03385	1.39081			-
K03386	3.18692			-
K06159	0.911928			-
K06282	1.90174			-
K06281	1.48873			-
K06518	1.66805			-
K06048	2.0744			-
K06041	2.34329			-
K02437	2.03787			-
K12340	2.41389			-
K10985	0.468446			-
K09897	1.3317			-
K09896	2.48008			-
K09895	2.74326			-
K09894	2.41682			-
K07248	2.55996			-
K09892	2.834			-
K09891	2.30118			-
K07245	2.5885			-
K07246	1.62594			-
K09899	3.15837			-
K07243	1.53352			-
K16138	2.1116			-
K03923	1.88468			-
K16135	1.21386			-
K16136	0.992854			-
K16137	1.99281			-
K11472	0.614231			-
K11473	1.95799			-
K11474	0			-
K11477	2.13459			-
K06867	1.69334			-
K06866	2.96308			-
K06861	1.95626			-
K00600	2.63696			-
K00602	2.11021			-
K00605	1.534			-
K00604	2.32471			-
K00606	2.16194			-
K00609	2.3557			-
K03215	1.67431			-
K11738	0.815256			-
K09946	1.67914			-
K18843	1.50912			-
K07640	2.16382			-
K07393	1.96444			-
K07390	3.78053			-
K07391	1.24445			-
K07397	2.50578			-
K07647	0.509681			-
K13893	0			-
K11065	2.63526			-
K13894	1.06479			-
K13895	1.33432			-
K12266	0.956349			-
K07024	2.29702			-
K07025	2.50814			-
K07027	0			-
K03620	0			-
K00042	1.69669			-
K00041	1.46629			-
K00046	0			-
K07803	0.584624			-
K09771	1.09801			-
K07806	0.954192			-
K07462	1.04115			-
K00137	1.53521			-
K00134	3.2024			-
K00133	3.12329			-
K00130	1.30233			-
K01956	1.99908			-
K06157	1.6584			-
K01953	2.04756			-
K00138	1.40181			-
K00428	0.83465			-
K07735	2.28349			-
K14977	0.666745			-
K07738	2.48006			-
K00425	2.54726			-
K00427	1.71575			-
K16345	1.58381			-
K02297	2.54211			-
K00554	3.70062			-
K00557	2.28856			-
K00556	1.64448			-
K07660	0			-
K01175	2.00459			-
K01176	0.600759			-
K01179	0.833178			-
K15974	2.69598			-
K15977	2.0285			-
K16711	1.01162			-
K00950	0			-
K00954	1.37382			-
K00957	3.50574			-
K00956	2.98054			-
K02601	2.76563			-
K02600	2.48306			-
K02970	3.04259			-
K02972	0			-
K03558	2.29126			-
K03559	2.00181			-
K03550	1.93011			-
K03551	1.60839			-
K03553	3.36491			-
K03554	2.08352			-
K03557	3.38015			-
K01772	1.46579			-
K01770	1.8453			-
K13243	0			-
K01775	1.74069			-
K02255	2.24428			-
K02777	1.67291			-
K02775	1.65066			-
K02774	2.0171			-
K02773	1.68867			-
K14155	0.724959			-
K02770	2.291			-
K13683	0			-
K08154	1.39355			-
K02779	1.75942			-
K08156	0.26321			-
K02399	2.40557			-
K02398	2.41468			-
K02395	0			-
K02394	0			-
K02397	1.03714			-
K02396	0.946234			-
K02391	0.530366			-
K02390	1.08487			-
K02393	0			-
K02392	1.10602			-
K05881	2.2313			-
K01608	0.575267			-
K08682	1.44985			-
K02553	2.40824			-
K02552	1.67439			-
[truncated: 351 more rows]

## Sheet: S.Table5
Supplemental Table 5. LEfSe results from asm-3 vs. N2 genes at day 7.5 comparison.
Feature	log(average)	Class	log(LDA)	p-value
K08307	3.05268	asm3	2.43417	0.0338949
K00925	2.99291	asm3	2.41083	0.0338949
K07000	2.56683	asm3	2.10145	0.0338949
K00767	2.61653	asm3	2.07463	0.0338949
K01738	3.46649	N2	2.94963	0.0338949
K11934	3.54364	N2	2.87776	0.0338949
K03641	3.19609	N2	2.50609	0.0338949
K11753	3.13911	N2	2.37367	0.0338949
K03602	2.60804	N2	2.30873	0.0277078
K01649	3.23052	N2	2.30132	0.0338949
K03600	2.57665	N2	2.2134	0.0338949
K07109	2.65887	N2	2.1827	0.0338949
K04062	2.61749	N2	2.17354	0.0338949
K09021	2.41262	N2	2.089	0.0192544
K07738	2.56834	N2	2.08531	0.0338949
K03789	2.47407	N2	2.04729	0.0338949
K01803	2.54918	N2	2.01201	0.0338949
K03712	2.43273			0.0338949
K02796	2.58341			0.0338949
K01704	2.3072			0.0323129
K11752	2.53519			0.0338949
K01223	2.67784			0.0338949
K10805	2.40747			0.0338949
K00943	2.30558			0.0338949
K01070	2.3729			0.0338949
K04042	2.34104			0.0338949
K03667	2.26597			0.0338949
K13896	2.28454			0.0338949
K01011	2.41116			0.0338949
K06997	2.31895			0.0338949
K02553	2.11342			0.0192544
K15539	1.63878			0.0323129
K01962	2.24126			0.0338949
K07160	2.20872			0.0323129
K00975	2.41819			0.0338949
K00860	2.34215			0.0338949
K00930	2.3155			0.0338949
K01424	2.13766			0.0338949
K05838	2.19648			0.0338949
K01886	2.4877			0.0338949
K03631	2.64034			0.0338949
K07637	2.26036			0.0338949
K02619	2.05126			0.0323129
K02233	1.95437			0.0323129
K03690	2.01411			0.0277078
K03688	1.9982			0.0338949
K00568	2.0184			0.0338949
K05801	1.91127			0.0277078
K02403	1.88884			0.0192544
K04567	2.22529			0.0338949
K01951	2.32787			0.0338949
K07273	1.83119			0.0192544
K00042	1.84801			0.0277078
K02066	2.23154			0.0338949
K03733	2.01258			0.0323129
K01875	2.27568			0.0338949
K01733	1.94076			0.0338949
K00675	1.95976			0.0338949
K15737	1.80474			0.0192544
K16012	1.67697			0.0277078
K03112	2.02882			0.0338949
K08224	1.8347			0.0323129
K07301	1.82435			0.0338949
K03431	1.99594			0.0338949
K03834	1.83474			0.0323129
K00147	1.82037			0.0338949
K03576	1.80046			0.0338949
K03459	1.5857			0.0192544
K01008	1.72462			0.0277078
K07402	1.76295			0.0338949
K03477	1.72511			0.0192544
K05876	1.68624			0.0277078
K01258	1.76579			0.0338949
K04773	1.63418			0.0323129
K09973	1.75691			0.0338949
K03502	1.66879			0.0192544
K00946	1.69075			0.0192544
K07290	1.32778			0.0323129
K00681	1.33787			0.0192544
K01681	1.5464			0.0192544
K05847	1.49873			0.0192544
K04075	1.43011			0.0192544
K06969	1.49424			0.0192544
K08354	1.31578			0.0192544
K03417	1.32626			0.0192544
K07214	1.36597			0.0192544
K10110	0.583442			-
K10112	0			-
K19265	1.18649			-
K19267	1.8717			-
K18326	0.290629			-
K05844	1.23602			-
K05845	0			-
K05846	1.51509			-
K04083	1.9737			-
K04082	3.11336			-
K04081	2.55245			-
K04080	3.16291			-
K04087	2.39636			-
K04085	0			-
K04084	1.80967			-
K15540	0			-
K04088	2.57682			-
K15545	1.56394			-
K15547	0.243106			-
K00989	2.36245			-
K01104	1.35268			-
K00981	2.44259			-
K05592	2.67286			-
K05590	2.01786			-
K05591	0.907561			-
K05596	2.45382			-
K05594	2.01038			-
K05595	1.27695			-
K02045	2.31226			-
K01297	1.88158			-
K05601	0.273968			-
K02926	4.03648			-
K00216	0			-
K00215	0.859785			-
K00219	1.91495			-
K02038	1.14088			-
K02039	1.94386			-
K01744	2.70277			-
K02031	0			-
K01749	1.80048			-
K02033	0.863656			-
K02034	0.51432			-
K02035	1.82292			-
K02036	1.91312			-
K02037	1.50966			-
K01585	2.09113			-
K01586	2.54787			-
K01581	1.29311			-
K01580	1.00843			-
K13497	2.16425			-
K01589	1.37911			-
K01588	1.74871			-
K13654	1.87263			-
K13655	2.36254			-
K13650	2.90391			-
K13651	2.57621			-
K08349	1.18792			-
K02456	1.45275			-
K02457	1.00586			-
K02454	1.08259			-
K02455	1.15425			-
K02100	1.73705			-
K02453	1.28051			-
K02450	0.588626			-
K02451	1.62391			-
K03455	1.49099			-
K02109	3.13327			-
K03981	2.75434			-
K02459	0			-
K08137	2.31084			-
K01639	2.05757			-
K01638	2.66533			-
K01637	2.40477			-
K01633	2.50584			-
K02058	2.24748			-
K01631	1.34107			-
K01630	1.32392			-
K14055	2.85439			-
K14054	1.52992			-
K02858	2.95553			-
K03522	0			-
K03524	2.29151			-
K14053	0			-
K03526	1.96174			-
K02852	0.684473			-
K02853	0.930149			-
K02851	1.83198			-
K02856	1.42288			-
K14058	1.98153			-
K02854	1.90213			-
K02855	0.665289			-
K03671	1.97087			-
K03670	3.31106			-
K03673	2.58774			-
K03672	2.85588			-
K03675	2.32479			-
K03674	2.23484			-
K03676	3.76595			-
K09761	2.32718			-
K09760	2.04518			-
K09767	2.56013			-
K02217	4.21931			-
K09768	1.79746			-
K15548	1.29282			-
K15549	0.238895			-
K03299	0.541879			-
K03293	1.24415			-
K03292	0.847684			-
K03291	2.01966			-
K03290	0.72207			-
K03297	2.17027			-
K13479	1.55286			-
K03072	2.12784			-
K03071	2.85727			-
K03077	1.26714			-
K03076	3.56321			-
K03075	3.34785			-
K03079	0			-
K03078	1.5942			-
K03274	2.68258			-
K03271	1.71099			-
K03270	2.92882			-
K03273	2.28688			-
K03272	1.68014			-
K06131	2.17686			-
K06133	1.56512			-
K06132	0.633312			-
K03186	2.52318			-
K03185	1.55487			-
K03184	1.71929			-
K03183	2.03223			-
K03182	1.89471			-
K03181	2.72803			-
K16013	1.45589			-
K07358	3.3761			-
K07356	0			-
K07357	2.1523			-
K07354	0			-
K07353	0.937054			-
K07351	2.33334			-
K09909	2.07478			-
K09908	2.37688			-
K06221	1.7427			-
K09900	2.80895			-
K06223	2.26064			-
K06222	2.02687			-
K09904	2.48681			-
K09907	1.55885			-
K09906	0.921105			-
K06918	0.894346			-
K06917	1.37871			-
K06916	2.37327			-
K06915	1.80468			-
K06911	2.31339			-
K06910	2.12034			-
K00773	3.16467			-
K08984	0			-
K08989	1.86779			-
K10439	3.92676			-
K10213	0.831318			-
K10748	2.84004			-
K18831	1.57468			-
K01910	1.85944			-
K01911	0.397017			-
K01916	3.05591			-
K01914	1.72674			-
K01915	3.59161			-
K01918	2.52349			-
K01919	2.29322			-
K18140	0			-
K07771	1.30878			-
K07772	0.711368			-
K07773	2.61658			-
K05939	1.11135			-
K07172	2.50246			-
K07173	2.99665			-
K07170	2.70575			-
K07171	2.42264			-
K00374	1.16056			-
K00371	0.949361			-
K00373	1.35123			-
K01358	2.78055			-
K18530	1.09045			-
K09161	2.99824			-
K09160	2.01326			-
K01355	2.5287			-
K01356	3.6163			-
K10109	0.0398			-
K10108	0			-
K15555	0			-
K15554	0			-
K15553	0			-
K15552	1.56447			-
K15551	1.5844			-
K15550	0			-
K01823	0			-
K01821	0			-
K04073	0			-
K00998	2.16447			-
K04691	2.05362			-
K00995	0			-
K00997	1.73165			-
K00991	2.00112			-
K03151	0.897039			-
K02931	4.18759			-
K17759	1.83926			-
K00208	2.42776			-
K01000	1.13526			-
K14591	1.90862			-
K13483	1.41304			-
K13480	1.14206			-
K14441	1.8935			-
K08194	0.493044			-
K08191	1.05863			-
K13643	3.60643			-
K01130	1.16477			-
K14682	1.7587			-
K01138	2.23263			-
K01139	2.20304			-
K08350	1.80079			-
K02113	3.03724			-
K02112	2.6621			-
K02110	3.40932			-
K02441	2.61154			-
K02440	4.17744			-
K02115	2.70843			-
K03466	0			-
K01643	0.303028			-
K01647	2.30165			-
K02598	1.24741			-
K02027	0.996129			-
K02026	0.644593			-
K14062	0.454113			-
K14063	1.91421			-
K14064	2.01594			-
K14065	2.74631			-
K02020	1.57682			-
K02841	1.56962			-
K02843	1.73286			-
K03517	1.95041			-
K02032	0.86499			-
K02846	1.40563			-
K03885	2.41089			-
K06039	1.76192			-
K03210	3.52505			-
K02200	1.33483			-
K13498	2.52604			-
K02834	2.29417			-
K19416	0.938248			-
K03088	3.7928			-
K03089	3.23284			-
K03086	2.3502			-
K16693	1.15098			-
K16692	0			-
K03082	1.20209			-
K03080	0			-
K03644	2.65135			-
K03645	2.8007			-
K03646	1.48687			-
K03647	2.40459			-
K03642	2.06431			-
K03643	2.29255			-
K03648	1.11138			-
K03649	2.06679			-
K13918	0.47227			-
K07184	1.08405			-
K06214	1.64833			-
K09935	1.75333			-
K09936	1.92399			-
K06217	2.44154			-
K07349	0			-
K06211	1.80518			-
K09933	2.73684			-
K07347	1.41825			-
K06219	2.55258			-
K07343	1.43471			-
K11645	1.37388			-
K06968	1.23889			-
K00748	1.59739			-
K02680	1.33589			-
K07507	0			-
K08994	1.18555			-
K08997	1.43244			-
K08996	1.50591			-
K08993	1.70718			-
K08992	1.58359			-
K08998	2.99255			-
K09802	3.66197			-
K16346	1.06319			-
K09806	2.35017			-
K09807	1.95558			-
K09808	1.33785			-
K10914	2.88427			-
K10773	1.0997			-
K10778	0			-
K01903	2.3663			-
K01902	2.02551			-
K18697	1.9673			-
K18691	1.22059			-
K07165	1.09951			-
K00340	2.44496			-
K00342	0.610497			-
K00343	0.0387579			-
K00344	1.74614			-
K00697	2.04556			-
K05820	1.01487			-
K00526	2.11082			-
K01839	2.49333			-
K01838	0			-
K01835	2.69912			-
K01834	2.95412			-
K02518	2.93705			-
K00528	2.49245			-
K00529	1.13499			-
K04069	2.39198			-
K04065	1.96259			-
K04064	2.12334			-
K04067	1.94215			-
K04063	1.86899			-
K09923	3.05355			-
K07040	3.47318			-
K09921	1.8626			-
K19336	2.22446			-
K10004	2.20467			-
K09920	2.33206			-
K10002	1.96647			-
K10003	1.95855			-
K10000	1.93941			-
K10001	4.14182			-
K09927	0.126816			-
K09024	1.78841			-
K03980	1.20848			-
K09022	2.67847			-
K00027	2.16559			-
K09020	1.88002			-
K02909	3.52716			-
K08218	0.644323			-
K08219	1.81337			-
K02904	3.93607			-
K02902	4.05731			-
K07722	1.38498			-
K00230	2.2817			-
K00239	1.03011			-
K15634	2.09103			-
K15633	1.81157			-
K14588	2.42686			-
K14587	1.32652			-
K01012	2.20403			-
K00832	1.37571			-
K00833	1.09668			-
K00831	2.41107			-
K04335	1.5689			-
K04334	1.64388			-
K04337	0.805873			-
K04336	0			-
K01126	2.22648			-
K04333	1.23576			-
K08322	1.33653			-
K08323	0.494789			-
K08320	0.981894			-
K08321	0.501482			-
K04338	2.05458			-
K08324	1.70432			-
K08325	1.57928			-
K02470	2.18991			-
K02471	0.28045			-
K02472	1.24304			-
K02477	2.15219			-
K02478	1.87036			-
K01659	1.49877			-
K01653	3.29201			-
K01652	3.14873			-
K01657	2.67978			-
K02876	3.6681			-
K02871	4.28183			-
K12138	0			-
K02879	2.74911			-
K02052	0.888766			-
K02053	2.01555			-
K02056	3.26127			-
K02057	1.33474			-
K02054	0			-
K02055	1.24747			-
K03503	1.93164			-
K03501	2.62076			-
K03500	0.702049			-
K18979	1.50096			-
K03892	1.3988			-
K09748	3.03095			-
K13292	1.09949			-
K14057	1.58085			-
K03476	1.12162			-
K03475	0			-
K03474	1.90756			-
K03473	1.94086			-
K03472	2.07543			-
K03470	1.61743			-
K03478	1.66892			-
K03098	2.63585			-
K18800	1.79122			-
K17758	1.83926			-
K12507	1.04009			-
K14052	1.24592			-
K12500	2.16842			-
K03092	2.64628			-
K02302	1.73469			-
K02300	2.78685			-
K02301	2.9815			-
K13014	1.86169			-
K03651	1.4535			-
K03650	1.50426			-
K03656	0.73646			-
K12217	1.62234			-
K03654	0			-
K15460	1.28247			-
K11748	1.77643			-
K11749	2.61776			-
K11746	1.17975			-
K11747	1.62843			-
K11744	1.27133			-
K11745	0.613951			-
K11742	1.43458			-
K11743	1.59737			-
K11741	3.0672			-
K06203	1.67493			-
K06202	2.10941			-
K06201	1.80169			-
K06200	1.10978			-
K06207	2.50839			-
K06206	2.65465			-
K09925	1.91659			-
K06204	3.07565			-
K04844	0.868064			-
K03779	0			-
K03528	2.03172			-
K06971	1.77052			-
K06970	1.32336			-
K06975	1.99688			-
K07082	1.73061			-
K00759	2.1759			-
K00758	1.54892			-
K07085	2.10808			-
K07088	0			-
K07089	1.04837			-
K00757	1.53902			-
K07574	3.49453			-
K11189	1.00153			-
K09817	2.18561			-
K09816	1.24527			-
K09815	2.04991			-
K09812	1.76589			-
K09811	1.50796			-
K09810	1.26768			-
K06006	4.25545			-
K10763	1.2672			-
K01939	2.34378			-
K01934	1.09962			-
K02669	1.42046			-
K01937	2.70799			-
K01933	2.41179			-
K07798	2.57903			-
K07799	1.27304			-
K07796	3.00969			-
K07797	0.803613			-
K07792	0.784884			-
K07791	1.90631			-
K07150	0.972164			-
K07153	1.78694			-
K07154	0.797103			-
K07156	3.37551			-
K07404	1.35858			-
K00684	1.00971			-
K07400	3.22366			-
K05835	0			-
K05834	2.27717			-
K05837	1.51372			-
K07674	1.83412			-
K05839	2.86717			-
K01808	1.70799			-
K01809	1.88994			-
K00537	1.66611			-
K15536	2.62113			-
K01805	1.1478			-
K01807	1.74679			-
K11183	1.77313			-
K01247	1.29891			-
K01243	2.33492			-
K01241	1.63225			-
K10015	2.34357			-
K10014	2.9819			-
K14260	2.14923			-
K10016	2.18552			-
K10011	1.16533			-
K10013	2.38842			-
K10012	0			-
K02919	2.08739			-
K02916	3.74806			-
K02914	3.68982			-
K00228	1.67584			-
K19303	2.13182			-
K02682	0.691149			-
K02681	0			-
K01069	2.72854			-
K02687	0			-
K02686	4.12688			-
K01791	1.26636			-
K01792	1.87474			-
K02688	1.3314			-
K01066	0.636944			-
K00826	3.06966			-
K00821	1.62816			-
K00823	0.40838			-
K05499	2.23323			-
K01488	2.47017			-
K01489	1.20903			-
K01484	1.44489			-
K01485	1.38851			-
K01486	1.12953			-
K01480	1.83049			-
K01664	2.03746			-
K01665	1.90171			-
K01666	0			-
K01667	1.72456			-
K01661	1.38075			-
K02469	1.83087			-
K02468	1.52822			-
K02467	0.544207			-
K02466	0			-
K16695	0.586828			-
K02464	2.16225			-
K02462	0.854852			-
K02461	1.59395			-
K02460	0.832405			-
K01466	0.372526			-
K01467	1.74556			-
K01464	1.03369			-
K01465	2.53799			-
K01462	3.22808			-
K01460	1.80629			-
K01935	1.84308			-
K02863	2.92819			-
K02860	3.91743			-
K09251	1.67502			-
K02864	4.3887			-
K13069	2.03326			-
K02548	1.20122			-
K02041	0			-
K02040	1.94535			-
K02043	0			-
K05541	0.542295			-
K05540	2.77141			-
K02047	2.04855			-
K02046	2.2081			-
K02048	3.34417			-
K18968	1.06956			-
K03319	0.448067			-
K03316	1.33562			-
K03314	0.926933			-
K03312	2.97009			-
K03313	1.87146			-
K03310	0.675659			-
K03311	1.6642			-
K03790	2.33795			-
K03796	2.56937			-
K13288	2.17644			-
K03798	2.83205			-
K13283	2.1522			-
K03402	2.83925			-
K12289	1.06457			-
K03407	0			-
K10831	1.88563			-
K03408	0			-
K18928	1.85862			-
K17722	1.84063			-
K17723	0.733607			-
K02315	2.07685			-
K02314	2.19478			-
K02317	1.72317			-
K02316	2.88925			-
K12962	2.00278			-
K06167	0.639058			-
K02313	2.70871			-
K19055	1.67426			-
K09999	1.60506			-
K01686	2.16113			-
K02400	0.424669			-
K01684	0.975824			-
K08680	0.689447			-
K01685	1.19772			-
K12152	1.83824			-
K02549	1.03994			-
K12151	2.35882			-
K11755	2.32633			-
K11754	1.57404			-
K11751	1.53484			-
K11750	1.85982			-
K07406	1.54398			-
K13938	1.84433			-
K09790	2.36131			-
K09791	2.19197			-
K11991	1.77212			-
K09794	2.97077			-
K11996	1.63592			-
K09798	1.84019			-
K03169	1.12967			-
K07091	1.93625			-
K01448	2.33834			-
K07095	2.41888			-
K07098	1.12996			-
K09612	1.84607			-
K10972	0			-
K07560	1.97994			-
K10974	0.139007			-
K07566	2.05192			-
K09862	0			-
K11192	1.32537			-
K11191	1.32537			-
K09861	1.15905			-
K10710	0.961578			-
K10711	2.25378			-
K10716	1.91431			-
K11175	1.76809			-
K01929	1.24804			-
K01928	1.40471			-
K01923	2.63021			-
K08160	0.411282			-
K01921	2.63969			-
K01920	2.34674			-
K11179	2.37328			-
K01925	1.96295			-
K01924	1.72695			-
K00322	1.88222			-
K08162	1.28678			-
K00324	1.58683			-
K00325	1.63437			-
K07784	0.344252			-
K07786	0.737328			-
K07780	1.80386			-
K07783	1.47457			-
K06940	2.22486			-
K06941	1.98168			-
K06942	2.21905			-
K07148	0.850706			-
K07147	1.67599			-
K07146	2.02526			-
K10804	3.19415			-
K06949	1.99734			-
K07141	1.42216			-
K07140	1.91786			-
K09136	1.61381			-
K09131	2.81589			-
K01816	1.02617			-
K01815	1.88633			-
K01814	1.41988			-
K05808	3.72639			-
K01812	1.8654			-
K01811	1.90477			-
K01810	2.2017			-
K05804	2.27846			-
K05805	1.9785			-
K05807	3.27377			-
K05800	2.51625			-
K05803	3.82095			-
K04047	3.96197			-
K04046	0			-
K04045	0.302892			-
K04044	2.41571			-
K00782	0.819455			-
K00784	0.668319			-
K00036	2.82571			-
K00789	1.71652			-
K00031	2.55465			-
K01255	2.41031			-
K01256	1.75716			-
K01250	1.28531			-
K01252	1.17046			-
K19354	0.919402			-
K10026	3.0518			-
K09001	2.22013			-
K04568	1.99743			-
K08234	2.09892			-
K00254	1.89104			-
K01079	1.33252			-
K02679	0			-
K00813	3.30477			-
K00817	2.41181			-
K08304	2.05653			-
K08305	1.75998			-
K08301	1.8574			-
K08303	1.85413			-
K08308	2.00675			-
K05796	1.20944			-
K05790	1.37769			-
K01491	1.87531			-
K01497	2.85888			-
K05799	2.42881			-
K01495	2.70099			-
K01494	2.05207			-
K01673	3.35408			-
K01671	0			-
K01676	2.59496			-
K01679	2.38892			-
K02782	1.08574			-
K02783	1.42405			-
K02784	2.90586			-
K02897	1.16992			-
K02895	4.28243			-
K13051	2.18845			-
K01786	0.418019			-
K01785	2.18164			-
K01784	1.84549			-
K01783	2.6708			-
K01782	0.684575			-
K02071	1.58511			-
K02072	2.84549			-
K01788	1.57922			-
K02526	1.20396			-
K02527	1.47764			-
K02523	2.11113			-
K02520	3.99203			-
K02521	1.37211			-
K03305	1.95681			-
K03304	1.74445			-
K03307	0.290827			-
K02528	2.237			-
K02529	2.46289			-
K02099	1.6345			-
K03781	0			-
K03780	0			-
K03785	1.49001			-
K03784	2.27987			-
K03787	1.42385			-
K03788	1.96498			-
K03413	1.39442			-
K03414	0			-
K11717	0.106432			-
K09901	2.11813			-
K06173	1.86799			-
K06177	1.27181			-
K06176	1.62828			-
K06179	1.90103			-
K06178	2.22791			-
K09903	2.58844			-
K09902	2.81647			-
K10017	2.26913			-
K14261	2.48643			-
K12145	0			-
K12144	0			-
K12147	2.55302			-
K12140	0.959797			-
K12143	0.750625			-
K12142	0.93971			-
K12149	2.35251			-
K12148	4.00416			-
K07312	1.34531			-
K07313	2.56396			-
K07311	0.759097			-
K07314	1.16047			-
K07319	1.76959			-
K16088	2.06266			-
K16089	0.564895			-
K16087	1.44875			-
K09788	0			-
K09786	1.86089			-
K12529	1.17365			-
K16066	2.6593			-
K13038	1.75293			-
K10563	1.98217			-
K18778	1.8663			-
K10440	2.74651			-
K19229	2.04369			-
K12700	0.747347			-
K07559	1.66816			-
K07229	1.74455			-
K07224	1.6624			-
K07223	1.77808			-
K07552	1.53195			-
K13244	0.961518			-
K19227	1.41667			-
K10709	0.856544			-
K10708	1.47625			-
K03207	0			-
K00331	2.15923			-
K00330	1.74272			-
K00335	0.678899			-
K00334	2.16569			-
K00337	1.62834			-
K00336	0			-
K00339	0			-
K00338	1.69863			-
K16264	1.49573			-
K07139	0			-
K06957	0			-
K06956	2.14538			-
K16263	1.45186			-
K06959	1.58001			-
K06958	2.25405			-
K07136	1.95047			-
K15582	1.15201			-
K09125	2.16056			-
K05819	0.813159			-
K05818	1.91258			-
K01866	2.7397			-
K01867	2.4691			-
K05813	1.55362			-
K05812	1.63596			-
K05811	1.92064			-
K05810	1.52258			-
K05816	1.16089			-
K05815	0.312555			-
K05814	0.286928			-
K04032	0			-
K04033	1.04758			-
K04031	0			-
K07042	2.48963			-
K07043	0			-
K00799	2.45174			-
K00797	2.77674			-
K00024	2.90052			-
K00795	2.08081			-
K00794	2.68669			-
K00793	2.61092			-
K07048	1.1479			-
K00790	2.27062			-
K09017	2.23352			-
K09016	1.27669			-
K09015	1.98205			-
K09014	2.35264			-
K09013	2.2484			-
K01262	1.98839			-
K01265	2.4542			-
K09019	1.75598			-
K09018	2.78735			-
K08227	0			-
K08225	1.13729			-
K08223	1.50395			-
K10038	1.95675			-
K10037	2.30828			-
K10036	4.10473			-
K17938	1.78307			-
K19168	2.3488			-
K19166	1.9347			-
K01414	1.49832			-
K19162	3.54131			-
K19160	1.61434			-
K19161	2.31032			-
K00241	1.7937			-
K00240	1.2968			-
K00242	2.00224			-
K00245	1.29477			-
K00244	1.73289			-
K00247	1.57635			-
K00246	1.04465			-
K04764	3.49387			-
K04765	1.75544			-
K04762	2.18069			-
K04763	2.32937			-
K04760	1.74147			-
K04761	1.92209			-
K00806	2.87524			-
K00800	1.72184			-
K08313	1.59244			-
K08312	2.13891			-
K08311	2.79736			-
K08310	2.3641			-
K08317	1.30069			-
K08316	2.15187			-
K08315	1.95897			-
K08314	0			-
K08319	0.547827			-
K08318	1.18049			-
K05782	1.5033			-
K05781	1.96466			-
K05780	0			-
K05787	2.52863			-
K05786	1.12067			-
K05785	1.81146			-
K14392	1.4491			-
K05788	3.1409			-
K15268	1.9832			-
K05368	2.31557			-
K01689	2.58907			-
K02401	1.43933			-
K01687	0.561042			-
K02402	1.8349			-
K02799	2.16301			-
K02798	2.18773			-
K01443	2.22008			-
K02791	1.74171			-
K02790	1.74171			-
K02793	2.50894			-
K02795	2.66			-
K02794	2.50894			-
K13735	0.974568			-
K02886	3.03942			-
K02881	3.73576			-
K04564	2.63503			-
K04565	2.26574			-
K02069	0.646656			-
K02068	1.42516			-
K01042	1.57378			-
K02063	0			-
K02062	0			-
K02067	2.71927			-
K02065	2.63954			-
K02064	0.945024			-
K02535	3.17002			-
K02536	2.0346			-
K02533	1.8221			-
K02532	0			-
K02081	1.84736			-
K02080	0.90954			-
K02083	0.127806			-
K12957	0.525138			-
K03424	2.37216			-
K03425	2.64154			-
K03426	1.73583			-
K03427	1.38961			-
K03756	1.35082			-
K03757	0			-
K03755	1.12576			-
K03752	1.86912			-
K03753	1.78011			-
K03750	1.82482			-
K03758	1.34313			-
K03759	0.976563			-
K06149	3.36508			-
K02338	2.07906			-
K06144	3.5681			-
K06145	0.879476			-
K06146	1.77578			-
K06140	1.70561			-
K06141	1.81508			-
K06142	2.88956			-
K06143	2.05046			-
K06205	3.21462			-
K03683	1.63755			-
K03684	1.26559			-
K03685	3.02199			-
K03686	1.81692			-
K03687	0			-
K03110	2.09217			-
K03111	2.61552			-
K03113	2.52407			-
K07305	3.18114			-
K07304	2.41024			-
K03116	3.25929			-
K03117	3.05127			-
K03118	2.43245			-
K07308	1.44733			-
K13953	1.27277			-
K13954	0.183411			-
K07300	2.26579			-
K16092	1.68611			-
K07348	0			-
K16074	1.26315			-
K07307	1.37614			-
K10550	0			-
K10555	1.00849			-
K10557	0			-
K03119	2.32981			-
K06890	2.5962			-
K06891	3.64552			-
K07238	2.18407			-
K06895	1.76378			-
K07235	1.08128			-
K07237	1.94351			-
K06899	2.18365			-
K07232	2.32113			-
K11391	1.25293			-
K01669	1.05118			-
K05966	0			-
K02565	1.37106			-
K08641	1.3184			-
K00658	1.91495			-
K00656	2.89276			-
K00657	3.26385			-
K00655	2.18934			-
K00652	1.6074			-
K00651	1.64048			-
K07121	1.81903			-
K07120	0.716962			-
K07122	2.71167			-
K10824	0			-
K07127	2.30868			-
K07126	2.46465			-
K01870	1.72647			-
K01876	2.68501			-
K01879	1.46993			-
K01878	1.74104			-
K04020	0.945249			-
K04023	0			-
K04022	0			-
K04025	1.43428			-
K04027	0			-
K04026	0			-
K04029	1.38036			-
K04028	0			-
K07054	2.27433			-
K07056	2.23947			-
K07053	1.31617			-
K00012	1.14308			-
K00013	2.10172			-
K00014	2.33776			-
K07058	1.75267			-
K07340	0			-
K00278	1.67642			-
K01305	1.2595			-
K04775	1.92002			-
K04774	2.31704			-
K04770	2.16626			-
K04772	2.3206			-
K02654	1.88503			-
K00878	2.11754			-
K00879	1.68644			-
K13638	3.16536			-
K13639	0			-
K00872	2.53726			-
K00873	2.78121			-
K13636	1.51033			-
K13637	1.50827			-
K00876	1.54652			-
K13631	0			-
K00874	1.12449			-
K04487	3.48557			-
K04485	1.5995			-
K04488	0			-
K05778	0.314608			-
K05779	1.35401			-
K05776	1.40492			-
K05777	0			-
K05774	0			-
K02044	0.50791			-
K01698	2.17291			-
K01695	2.35139			-
K01696	2.54383			-
K01690	1.16622			-
K00906	1.22853			-
K00901	1.62884			-
K01051	1.91918			-
K01056	2.57928			-
K01058	1.98666			-
K05516	1.0909			-
K05517	2.37424			-
K02500	1.79079			-
K02501	1.60245			-
K02503	2.24327			-
K02504	0.827557			-
K02505	0.463051			-
K02507	1.03043			-
K12945	1.85315			-
K12944	0			-
K12941	2.19283			-
K12940	2.17908			-
K12943	1.9853			-
K12942	1.4886			-
K03439	1.99841			-
K03438	2.50171			-
K02430	2.01065			-
K13381	1.54304			-
K03925	3.00953			-
K03924	1.08018			-
K03926	2.91769			-
K02438	2.37693			-
K02439	2.08092			-
K03435	2.00501			-
K03212	0.790248			-
K03747	3.57077			-
K03746	3.57061			-
K03217	2.40798			-
K03216	0			-
K03743	2.3038			-
K03214	1.83866			-
K13890	1.04637			-
K13891	1.18922			-
K13892	2.10199			-
K03218	1.14329			-
K03749	1.84998			-
K03748	1.07535			-
K02348	2.09301			-
K06158	0			-
K02342	1.05383			-
K02343	0.862979			-
K02340	2.03609			-
K02341	1.30131			-
K02346	1.58444			-
K06156	0.847624			-
K06155	1.23169			-
K16868	2.04773			-
K09475	1.04171			-
K09477	0.335168			-
K09476	4.42802			-
K09471	0.909064			-
K09470	1.55222			-
K09473	1.46524			-
K09472	0.960998			-
K03327	1.34914			-
K03326	1.01657			-
K03324	0.883558			-
K03322	2.02582			-
K03321	1.81187			-
K03320	2.27858			-
K03329	0			-
K07236	1.9395			-
K19577	2.15145			-
K18531	0.746227			-
K03106	2.09526			-
K07336	1.17009			-
K07337	1.55089			-
K03100	2.1342			-
K00853	0.294213			-
K17713	2.47382			-
K17247	1.45476			-
K11940	1.2082			-
K06080	2.63282			-
K01507	2.47565			-
K00858	2.13344			-
K04752	3.22929			-
K09857	2.24854			-
K06884	1.5705			-
K06887	1.11388			-
K06889	1.90489			-
K09858	3.07201			-
K03828	2.70458			-
K07592	1.21846			-
K05997	2.1199			-
K05995	1.36999			-
K07443	1.71817			-
K00648	2.12622			-
K07112	2.94471			-
K07113	1.65099			-
K00645	2.12421			-
K00647	2.75121			-
K00640	1.93233			-
K07685	1.8395			-
K07686	0			-
K10544	0			-
K10543	1.87926			-
K10542	2.22243			-
K10541	1.21616			-
K10540	2.63753			-
K07688	1.6066			-
K07689	0.47922			-
K10549	1.11504			-
K01845	2.48208			-
K11392	0.972183			-
K01840	0.77612			-
K00005	1.02143			-
K04018	1.36021			-
K04019	0			-
K04014	0			-
K04015	1.50227			-
K04016	0.919257			-
K04017	1.38442			-
K00009	2.39247			-
K04013	0			-
K02819	1.80043			-
K15396	1.92754			-
K18446	1.94202			-
K00262	2.191			-
K00266	1.83236			-
K08485	1.28583			-
K19147	0			-
K01998	0.800643			-
K01999	2.55478			-
K01992	1.96078			-
K01993	1.17525			-
K01990	2.49762			-
K01991	1.17439			-
K01996	1.04945			-
K01997	1.61575			-
K01995	1.64942			-
K01515	2.42501			-
K01512	2.18597			-
K00868	1.81968			-
K13628	3.25569			-
K18141	0			-
K13620	0			-
K00865	1.01228			-
K00864	2.7138			-
K00867	1.95536			-
K14623	2.24314			-
K01194	1.38369			-
K01195	0			-
K01207	2.85934			-
K06164	0.783782			-
K00912	0			-
K01420	3.0537			-
K00919	1.25502			-
K01425	0.877647			-
K02647	1.17118			-
K14287	0.960425			-
K05501	2.11761			-
K03594	2.47405			-
K03595	1.69215			-
K03596	1.60653			-
K03597	3.28425			-
K03590	3.68859			-
K03591	1.49355			-
K03592	1.68332			-
K03593	1.96398			-
K02517	1.855			-
K03598	2.82056			-
K03599	2.70263			-
K01736	1.37775			-
K01737	1.64089			-
K01734	2.16385			-
K01735	2.23563			-
K01739	1.59818			-
K10823	2.29091			-
K12972	2.29266			-
K12973	2.00896			-
K12974	2.76284			-
K12975	2.06313			-
K03919	0			-
K02427	3.44444			-
K02426	2.39701			-
K05349	1.28379			-
K02428	1.89997			-
K03770	1.46441			-
K03771	1.77745			-
K03772	2.70231			-
K03773	2.65831			-
K03774	2.03368			-
K03775	2.95048			-
K03776	0			-
K03777	1.80087			-
K03778	2.06233			-
K18850	1.62166			-
K12372	1.30756			-
K12370	0.948631			-
K12371	1.3904			-
K02358	3.16943			-
K02356	2.64819			-
K16703	0			-
K16704	0			-
K13574	1.68755			-
K12112	0.677931			-
K12113	1.38976			-
K13979	1.89292			-
K18889	1.62408			-
K19540	0.878225			-
K12288	0.954163			-
K03179	1.92622			-
K09996	0.691096			-
K09997	1.25799			-
K09994	0			-
K07323	2.03078			-
K07322	2.04709			-
K09998	1.10851			-
K07320	1.46368			-
K03177	0			-
K08163	0			-
K13889	2.07844			-
K13888	1.70577			-
K18702	0.172872			-
K13641	2.16589			-
K16053	1.44087			-
K16052	1.39794			-
K15834	1.40406			-
K15835	0.839652			-
K06180	1.59702			-
K06181	1.44034			-
K06182	2.10411			-
K06183	2.00332			-
K06186	3.24935			-
K06187	2.58029			-
K11719	2.59614			-
K06189	2.29758			-
K00151	1.08711			-
K15832	0.685355			-
K07589	2.5882			-
K07588	0.926178			-
K06858	2.07984			-
K10441	2.50344			-
K11139	0.814274			-
K05984	2.06074			-
K05982	1.26633			-
K07452	1.3267			-
K07107	2.50292			-
K07106	1.70131			-
K07459	1.7394			-
K00673	2.41281			-
K00674	2.24654			-
K00677	2.36669			-
K07690	1.98488			-
K10537	1.82275			-
K06980	2.36855			-
K09893	2.51624			-
K10538	1.75735			-
K10539	1.17664			-
K16291	1.95047			-
K02445	1.37791			-
K02444	1.58293			-
K03581	0.766095			-
K02446	1.54133			-
K00073	0.51349			-
K00076	2.18916			-
K00077	2.24332			-
K00075	2.22428			-
K09898	2.27399			-
K02560	1.76507			-
K07071	2.03051			-
K07070	2.43663			-
K19157	2.49028			-
K19156	2.79676			-
K19155	1.09254			-
K08279	0			-
K08276	1.67528			-
K08277	0			-
K00299	0			-
K00297	2.74757			-
K01048	1.21726			-
K00108	0			-
K00104	0.995988			-
K00101	0			-
K00854	1.58452			-
K00855	2.23841			-
K00857	1.15524			-
K00850	2.68842			-
K00851	2.25949			-
K00852	2.12767			-
K04758	2.49058			-
K04755	2.76381			-
K04754	1.28474			-
K04753	1.55181			-
K00859	2.02905			-
K04751	1.96545			-
K04750	2.35513			-
K01185	1.71729			-
K01187	1.04014			-
K15722	1.88999			-
K15724	2.65787			-
K02745	1.54075			-
K02742	0			-
K01439	2.25019			-
K01438	2.30604			-
K00926	1.11229			-
K00927	2.7225			-
K00928	1.87449			-
K01433	2.28502			-
K05539	1.84396			-
K08296	2.46408			-
K08297	1.06224			-
K02986	4.19665			-
K15830	0.265795			-
K15831	0.589968			-
K02982	3.25348			-
K15833	0			-
K02988	1.3528			-
K08298	0.71876			-
K02299	2.14099			-
K02568	1.27065			-
K02569	1.24048			-
K03587	1.88484			-
K03585	2.62485			-
K03584	1.84264			-
K02563	1.78411			-
K03589	2.51902			-
K03588	1.47149			-
K02566	1.82968			-
K02564	2.73047			-
K05245	0.968027			-
K12963	2.24992			-
K01720	1.25576			-
K12961	1.96465			-
K14061	2.34136			-
K14742	0			-
K14744	1.99963			-
K02182	1.44286			-
K12369	1.43066			-
K02361	1.07788			-
K02362	2.59982			-
K02363	0.652156			-
K03767	2.62039			-
K03765	1.68851			-
K03764	2.00407			-
K03761	1.915			-
K03760	1.12418			-
K02167	1.75765			-
K05708	0.401782			-
K02160	3.10221			-
K02168	1.01878			-
K02169	1.57346			-
K07090	1.51666			-
K15773	1.41714			-
K18997	2.52581			-
K12299	1.03858			-
K09982	3.3606			-
K12291	1.33735			-
K12290	0			-
K12368	3.26161			-
K11922	1.29191			-
K11923	1.96785			-
K11920	1.69137			-
K11921	1.2127			-
K11926	2.3502			-
K03769	2.3451			-
K11924	1.975			-
K11925	0.68319			-
K03768	1.72455			-
K10973	2.29332			-
K07262	1.85733			-
K07263	1.07724			-
K07261	1.82545			-
K07264	0.80891			-
K12582	0.647785			-
K07269	2.57951			-
K09456	1.4994			-
K10975	0			-
K06199	1.88962			-
K06197	1.64687			-
K06195	2.41234			-
K06194	3.84738			-
K06193	2.37541			-
K06192	2.04083			-
K06191	1.17284			-
K06190	2.04465			-
K11104	1.0985			-
K11105	1.23453			-
K11106	1.51461			-
K11107	0			-
K11102	2.02162			-
K11103	2.19566			-
K10986	0			-
K07862	1.82745			-
K10984	0			-
K00971	0			-
K00970	1.42578			-
K00661	1.8936			-
K10857	2.08889			-
K07460	1.9058			-
K07461	1.26139			-
K06999	1.58204			-
K07666	2.03354			-
K07667	0			-
K07664	1.59832			-
K07665	2.95686			-
K07662	2.79671			-
K07663	1.88019			-
K06447	1.9006			-
K07661	2.77289			-
K10679	3.282			-
K07483	1.51081			-
K07480	2.57003			-
K08483	3.08979			-
K07641	1.7683			-
K00598	0.962577			-
K07642	1.50152			-
K00060	2.93809			-
K07643	1.88898			-
K00065	0			-
K08723	1.96888			-
K00068	1.27901			-
K03577	2.07491			-
K07645	0.9231			-
K07008	1.41582			-
K07001	1.81454			-
K07007	1.68609			-
K00285	2.15536			-
K13630	0			-
K00287	0.895868			-
K00286	1.95668			-
K07715	1.43912			-
K07712	1.85753			-
K07713	0.686776			-
K07711	1.85404			-
K00117	0.503358			-
K00116	1.02661			-
K00111	2.62625			-
K00113	1.97338			-
K00112	1.14398			-
K00840	2.49335			-
K00845	2.15899			-
K00849	1.48388			-
K00848	1.10327			-
K01534	0.554036			-
K15736	1.71558			-
K15735	0.979629			-
K19238	2.68587			-
K09181	1.84269			-
K19234	2.32476			-
K19235	2.62034			-
K19230	0.638486			-
K01881	2.06432			-
K01883	2.1736			-
K01885	1.65169			-
K01887	1.81447			-
K08591	1.4912			-
K01889	1.97074			-
K01226	1.50792			-
K01222	1.54288			-
K02759	0			-
K01150	0			-
K01151	1.93672			-
K02755	0.623048			-
K02757	0.623048			-
K02756	0.623048			-
K01409	1.43302			-
K02753	0.063981			-
K01159	1.47268			-
K00939	4.32082			-
K00931	2.32717			-
K05522	1.26604			-
K05520	1.41178			-
K05527	2.99956			-
K05526	1.16972			-
K01089	2.54141			-
K02622	1.69846			-
K08281	1.98074			-
K02996	2.99372			-
K01082	2.38645			-
K15828	0			-
K08289	1.77911			-
K01085	2.31037			-
K01087	2.17461			-
K01271	1.75484			-
K19048	1.48865			-
K02570	0			-
K02573	1.02049			-
K01270	2.02797			-
K03572	1.88559			-
K02574	1.07953			-
K03570	1.77495			-
K03571	1.56486			-
K01710	1.45132			-
K01711	0			-
K01714	2.8668			-
K01716	2.84403			-
K01719	1.91891			-
K03972	3.47736			-
K03973	3.8174			-
K03970	4.34986			-
K03971	4.10074			-
K03976	0			-
K03977	2.25787			-
K03974	1.35294			-
K03975	2.17454			-
K01579	1.82686			-
K03978	2.34788			-
K03979	2.73299			-
K02199	1.08339			-
K13378	0.523812			-
K14170	2.87548			-
K08138	1.34166			-
K02193	0			-
K02192	3.41571			-
K02197	1.11727			-
K02195	0			-
K02194	0			-
K02372	2.74719			-
K03718	2.1449			-
K03719	3.30655			-
K02379	0			-
K03711	4.01165			-
K03717	1.08739			-
K03488	1.76763			-
K02170	1.8682			-
K02173	2.02861			-
K03482	0			-
K03487	1.82031			-
K03485	0.250156			-
K18988	1.80572			-
K03808	1.99468			-
K03809	1.94026			-
K03806	2.27646			-
K03807	1.88928			-
K03804	2.00974			-
K03805	2.07666			-
K03803	1.79292			-
K03800	1.77494			-
K03624	2.73797			-
K03625	0			-
K03150	1.85374			-
K03623	1.98216			-
K03152	1.98961			-
K03621	2.10222			-
K03628	3.06326			-
K03629	1.56082			-
K11927	2.01227			-
K11930	1.36635			-
K11933	0			-
K11932	3.01504			-
K11935	0			-
K11937	1.80501			-
K11936	0			-
K11939	0.879154			-
K11938	1.3942			-
K07275	1.53624			-
K07274	2.60007			-
K07277	1.99748			-
K07278	1.28865			-
K09889	2.59141			-
K12136	1.74976			-
K12137	1.09102			-
K11733	1.23853			-
K11732	0.679701			-
K11737	2.20746			-
K12139	0.524078			-
K11735	1.39964			-
K11734	2.03814			-
K16325	0.901228			-
K06871	1.10363			-
K06872	0			-
K16326	1.08954			-
K16321	0.78688			-
K16322	1.54451			-
K16329	0			-
K16328	0			-
K00610	3.24145			-
K00611	2.20754			-
K00616	2.68583			-
K08177	1.33742			-
K07479	2.40173			-
K07478	1.42321			-
K07473	3.51878			-
K07471	1.9382			-
K07470	2.72645			-
K07474	0			-
K09954	0			-
K07679	0.175539			-
K07678	0.0404033			-
K07675	0.968593			-
K01813	1.06498			-
K07673	1.58528			-
K07495	1.07791			-
K07497	1.92708			-
K07496	1.83865			-
K07491	1.27463			-
K07490	0			-
K11209	2.38578			-
K11208	1.53438			-
K15034	2.20043			-
K11203	1.20223			-
K11202	1.31688			-
K11201	1.00153			-
K00058	2.39034			-
K00059	2.60518			-
K00052	2.76969			-
K00053	2.55544			-
K07019	0.514878			-
K07014	0			-
K15256	1.23078			-
K18479	0.697868			-
K18478	0			-
K15257	1.89803			-
K18471	0.565592			-
K07701	1.73512			-
K07700	1.38921			-
K07703	1.77193			-
K07702	1.78326			-
K00432	1.81643			-
K00121	1.44594			-
K00123	1.6485			-
K00124	1.38289			-
K07708	2.59371			-
K00127	1.93358			-
K02452	0			-
K14187	1.44805			-
K05887	0.898161			-
K05880	2.02329			-
K14348	1.86394			-
K14347	0.881575			-
K19226	1.39341			-
K19221	1.96363			-
K19222	0			-
K15584	0.807747			-
K15585	0.843492			-
K15587	1.21249			-
K15580	3.19112			-
K15581	1.54334			-
K00540	2.36983			-
K15583	1.92644			-
K01897	2.15913			-
K01232	0.803075			-
K01895	0.12234			-
K01894	1.16679			-
K01893	2.30854			-
K01892	1.37272			-
K00549	1.75485			-
K02768	1.77313			-
K02769	2.22906			-
K01141	2.01697			-
K01142	1.48522			-
K02760	3.70699			-
K02761	1.01134			-
K01419	2.26036			-
K00788	1.68751			-
K00948	2.85044			-
K09937	2.45542			-
K00942	3.13005			-
K00940	1.78045			-
K00941	1.78199			-
K00945	2.63337			-
K01096	1.81682			-
K01095	1.73821			-
K01093	1.27446			-
K01092	1.93617			-
K01091	1.69156			-
K01525	1.82254			-
K01524	1.83219			-
K01521	1.49987			-
K01520	2.35426			-
K02967	4.18238			-
K02965	3.60242			-
K02963	3.92222			-
K02961	3.31109			-
K03569	2.55669			-
K03568	1.83967			-
K03565	1.77342			-
K03564	2.84299			-
K03566	1.47538			-
K03561	2.30181			-
K03560	2.76587			-
K03563	4.37127			-
K03562	2.47871			-
K01708	1.33231			-
K01706	1.3983			-
K13632	2.37759			-
K14762	2.8341			-
K14761	0			-
K03969	4.22548			-
K13694	2.30414			-
K13695	1.96593			-
K02388	1.6625			-
K02389	1.2309			-
K02386	1.87783			-
K02387	1.64166			-
K03702	1.85525			-
K17195	1.53441			-
K03704	3.91533			-
K02380	0.769312			-
K02381	0.304213			-
K03499	1.52346			-
K03498	1.84453			-
K03490	1.5166			-
K03495	2.2945			-
K11720	1.72214			-
K18142	0.309453			-
K03814	1.82368			-
K03817	2.28259			-
K03811	1.82948			-
K03810	1.48059			-
K02818	1.80043			-
K03812	3.46982			-
K03635	1.74623			-
K03634	2.45761			-
K03637	1.98643			-
K03636	2.1466			-
K03630	1.00088			-
K03633	1.67277			-
K03632	0.852206			-
K03149	0.896643			-
K03148	1.74332			-
K03639	1.87023			-
K03638	1.77383			-
K03385	0.672283			-
K03386	3.34282			-
K06159	1.51488			-
K06282	1.52256			-
K06281	1.63747			-
K06287	2.4299			-
K06518	1.54436			-
K06048	1.70082			-
K06041	2.43286			-
K02437	2.58272			-
K12340	2.52014			-
K10985	0			-
K09897	1.94601			-
K09896	2.5123			-
K09895	2.69719			-
K09894	2.52868			-
K07248	2.7835			-
K09892	3.2768			-
K09891	2.55008			-
K07245	2.75804			-
K07246	1.31922			-
K09899	2.85543			-
K07243	1.9124			-
K16138	2.24318			-
K03923	1.77319			-
K16135	1.17519			-
K16136	0.995738			-
K16137	1.37115			-
K11472	0			-
K11473	1.79383			-
K11474	1.71146			-
K11477	2.30474			-
K06867	1.93404			-
K06866	2.97135			-
K06861	2.03664			-
K00600	2.69194			-
K00602	1.97587			-
K00605	2.30066			-
K00604	2.29739			-
K00606	2.25173			-
K00609	2.71288			-
K03215	1.68057			-
K11738	0.634656			-
K09946	1.72146			-
K18843	1.1801			-
K07640	2.34362			-
K07393	1.96536			-
K07390	3.92281			-
K07391	1.0686			-
K07644	2.00357			-
K07397	2.74278			-
K07647	0			-
K13893	0.908057			-
K11065	2.54692			-
K13894	0.969328			-
K13895	1.67492			-
K12266	0.555871			-
K07024	2.33384			-
K07025	2.66807			-
K07027	0			-
K03620	0			-
K00041	1.31552			-
K00040	1.23314			-
K00046	1.30299			-
K07803	1.41943			-
K09771	1.74113			-
K07806	1.64253			-
K06153	1.77111			-
K07462	1.0024			-
K00137	1.12907			-
K00135	1.12218			-
K00134	3.38518			-
K00133	3.17801			-
K00130	1.64463			-
K01956	2.38855			-
K06157	1.01923			-
K01953	1.69375			-
K00138	1.36867			-
K00428	0			-
K07735	2.53354			-
K14977	0			-
K00425	2.22882			-
K00427	1.99667			-
K00426	0.188602			-
K16345	1.5483			-
K02297	2.75491			-
K00554	3.93818			-
K00557	2.52159			-
K00556	1.42717			-
K07660	0			-
K01175	1.52702			-
K01176	0.7141			-
K01179	1.47397			-
K15974	2.73694			-
K15977	1.34329			-
K16711	0.615325			-
K00950	1.03016			-
K00954	1.60798			-
K00957	3.51519			-
K00956	2.9811			-
K02601	3.05245			-
K02600	2.80137			-
K02970	3.31831			-
K02972	0			-
K03558	2.22567			-
K03559	2.53042			-
K03550	2.32238			-
K03551	1.93507			-
K03553	3.18532			-
K03554	2.38333			-
K03557	3.2357			-
K01778	2.24359			-
K01772	1.51368			-
K01770	1.47029			-
K13243	0			-
K01775	1.75397			-
K02255	2.46804			-
K02777	1.91692			-
K02775	1.88411			-
K02774	2.74115			-
K02773	2.19696			-
K14155	1.42897			-
K02770	2.22906			-
K13683	0			-
K08154	1.51942			-
K02779	1.91302			-
K08156	0.470303			-
K02399	2.4182			-
K02398	2.59274			-
K02395	0.256393			-
K02394	0.710998			-
K02397	0.920253			-
K02396	0.878967			-
K02391	1.19153			-
K02390	1.4534			-
K02393	0.684473			-
K02392	0			-
K05881	1.88064			-
K01608	0			-
K08682	1.126			-
K02552	1.93671			-
K02551	1.02256			-
K02550	0.50914			-
K02557	0.770992			-
K02800	2.16301			-
K02554	0			-
K03820	1.45097			-
K02558	2.2666			-
K03824	2.53151			-
K03825	1.33019			-
K03826	1.29322			-
K03827	1.77469			-
K03601	1.79392			-
K03603	2.12469			-
K03604	2.13641			-
K03605	1.80762			-
[truncated: 351 more rows]

## Sheet: S.Table6
Supplemental Table 6. LEfSe results from daf-2 vs. N2 genes at day 7.5 comparison.
Feature	log(average)	Class	log(LDA)	p-value
K06194	3.95279	daf2	3.2494	0.0338949
K07400	3.39533	daf2	2.72801	0.0338949
K15580	3.20992	daf2	2.61621	0.0338949
K00060	3.05509	daf2	2.48589	0.0338949
K15536	2.90507	daf2	2.46514	0.0338949
K03644	2.98794	daf2	2.44519	0.0338949
K02956	3.26489	daf2	2.44266	0.0338949
K11926	2.83384	daf2	2.34497	0.0338949
K01082	2.71528	daf2	2.22353	0.0338949
K01465	2.63294	daf2	2.03507	0.0338949
K02926	3.90515	N2	3.12809	0.0338949
K10804	3.19415	N2	2.79834	0.0338949
K11753	3.13911	N2	2.59387	0.0338949
K11934	3.54364	N2	2.53409	0.0338949
K03600	2.57665	N2	2.21941	0.0323129
K04081	2.55245	N2	2.21581	0.0323129
K02313	2.70871	N2	2.17565	0.0338949
K07738	2.56834	N2	2.1756	0.0338949
K06219	2.55258	N2	2.13284	0.0338949
K09806	2.35017	N2	2.10331	0.0192544
K07171	2.42264	N2	2.06103	0.0277078
K19161	2.31032	N2	2.0556	0.0192544
K03817	2.28259	N2	2.03761	0.0192544
K03667	2.26597			0.0338949
K19302	2.24592			0.0277078
K07070	2.19743			0.0192544
K07160	2.20872			0.0277078
K13896	2.28454			0.0338949
K00930	2.3155			0.0338949
K06911	2.13384			0.0192544
K09817	2.18561			0.0323129
K00855	2.23841			0.0338949
K07264	2.0748			0.0323129
K01875	2.27568			0.0338949
K03638	1.77383			0.0192544
K03649	2.06679			0.0277078
K03690	2.01411			0.0192544
K03311	1.6642			0.0192544
K02016	1.94876			0.0192544
K07236	1.9395			0.0192544
K00013	2.05718			0.0323129
K09160	2.01326			0.0277078
K09897	1.94601			0.0192544
K10680	2.05434			0.0338949
K01755	1.98159			0.0277078
K08305	1.75998			0.0192544
K09925	1.91659			0.0192544
K08308	1.89471			0.0192544
K00661	1.8936			0.0192544
K05880	2.02329			0.0338949
K00675	1.95976			0.0323129
K02775	1.88411			0.0277078
K03800	1.77494			0.0192544
K02773	1.81844			0.0192544
K03811	1.82948			0.0192544
K00042	1.84801			0.0192544
K04773	1.63418			0.0277078
K08224	1.8347			0.0277078
K15737	1.80474			0.0192544
K07566	2.03703			0.0338949
K00262	2.12228			0.0338949
K01659	1.92702			0.0338949
K11175	1.72464			0.0192544
K09812	1.76589			0.0192544
K01807	1.67509			0.0192544
K01995	1.64942			0.0192544
K01258	1.76579			0.0277078
K15539	1.63878			0.0192544
K02501	1.60245			0.0192544
K07320	1.73856			0.0338949
K00244	1.73289			0.0277078
K02386	1.56329			0.0192544
K00832	1.33389			0.0192544
K00821	1.62816			0.0192544
K00876	1.54652			0.0192544
K10538	1.75735			0.0323129
K14057	1.58085			0.0192544
K03526	1.5156			0.0192544
K00681	1.33787			0.0192544
K08354	1.31578			0.0192544
K08997	1.43244			0.0192544
K03326	1.01657			0.0192544
K12152	1.57538			0.0192544
K05847	1.49873			0.0192544
K04652	1.38303			0.0192544
K03185	1.55487			0.0277078
K02472	1.21674			0.0192544
K11071	1.32032			0.0192544
K03756	1.35082			0.0192544
K01814	1.35276			0.0192544
K11203	1.20223			0.0192544
K10110	0			-
K10112	0			-
K19265	0.81095			-
K19267	2.11608			-
K18326	0.6514			-
K05844	1.23602			-
K05845	1.33189			-
K05846	1.34006			-
K04083	1.9737			-
K04082	3.11336			-
K04080	3.16291			-
K04087	2.22962			-
K04085	0			-
K04084	1.98959			-
K15540	0			-
K04088	2.57682			-
K15545	1.33473			-
K15547	0			-
K00989	2.24955			-
K01104	1.5393			-
K00981	2.54429			-
K05592	2.96337			-
K05590	2.01786			-
K05591	1.46985			-
K05596	2.45382			-
K05594	2.01038			-
K05595	0			-
K02045	2.32281			-
K01297	1.32701			-
K05601	0.908596			-
K00216	0			-
K00215	0.926376			-
K00219	1.91495			-
K02038	0			-
K02039	1.74591			-
K01744	2.6798			-
K02031	0.834383			-
K01749	1.80048			-
K02033	0			-
K02034	0			-
K02035	1.65768			-
K02036	1.91312			-
K02037	0.952034			-
K01585	2.09113			-
K01586	2.54787			-
K01581	1.18845			-
K01580	1.45355			-
K13497	2.16425			-
K01589	1.37911			-
K01588	1.17942			-
K13654	1.58243			-
K13655	2.16191			-
K13650	3.1176			-
K13651	2.57621			-
K08349	0.994226			-
K02456	1.45275			-
K02457	1.00586			-
K02454	1.08259			-
K02455	2.21528			-
K02100	1.69949			-
K02453	1.37831			-
K02450	0.588626			-
K02451	1.054			-
K03455	1.49099			-
K02109	3.11233			-
K03981	2.75434			-
K02459	1.36489			-
K08137	2.58939			-
K01639	1.85356			-
K01638	2.66533			-
K01637	2.1877			-
K01633	2.62424			-
K02058	2.5558			-
K01631	1.90036			-
K01630	0.687854			-
K14055	2.8062			-
K14054	1.77345			-
K02858	2.86109			-
K03522	0			-
K03524	1.89754			-
K14053	0			-
K02852	0.684473			-
K02853	0			-
K02851	1.81759			-
K02856	1.82551			-
K14058	1.45823			-
K02854	2.07873			-
K02855	0.649491			-
K03671	1.96401			-
K03670	3.31106			-
K03673	2.58774			-
K03672	2.83176			-
K03675	2.32479			-
K03674	1.85342			-
K03676	3.76595			-
K09761	2.32718			-
K09760	1.84433			-
K09767	2.30615			-
K02217	4.05561			-
K09768	1.56643			-
K15548	1.18058			-
K15549	0.238895			-
K03299	0.541879			-
K03293	1.21164			-
K03292	0.847684			-
K03291	2.21637			-
K03290	0.72207			-
K03297	2.17027			-
K13479	1.09262			-
K03072	2.12784			-
K03071	2.72873			-
K03077	0			-
K03076	3.56321			-
K03075	3.34785			-
K03079	1.37012			-
K03078	0			-
K03274	2.68258			-
K03271	2.18461			-
K03270	3.00224			-
K03273	2.35448			-
K03272	1.71182			-
K06131	2.31588			-
K06133	1.3198			-
K06132	0			-
K03186	2.52318			-
K03184	1.71929			-
K03183	2.23242			-
K03182	1.89471			-
K03181	2.84718			-
K16013	1.66255			-
K07358	3.14504			-
K16012	1.0059			-
K07356	0			-
K07357	2.1523			-
K07354	0			-
K07353	1.54369			-
K07351	2.12834			-
K09909	2.07478			-
K09908	2.39553			-
K06221	1.89877			-
K09900	2.80895			-
K06223	2.78982			-
K06222	2.02687			-
K09904	2.72895			-
K09907	1.60884			-
K09906	1.156			-
K06918	1.12208			-
K06917	1.47754			-
K06916	2.37327			-
K06915	1.55921			-
K06910	2.42083			-
K00773	3.27072			-
K08984	0			-
K08989	0.758782			-
K10439	3.7163			-
K10213	0			-
K10748	2.75233			-
K18831	1.57468			-
K01910	2.07471			-
K01911	0.397017			-
K01916	3.12997			-
K01914	1.72674			-
K01915	3.59161			-
K01918	2.52349			-
K01919	2.29322			-
K18140	1.06019			-
K07771	0.84701			-
K07772	0			-
K07773	2.75686			-
K05939	1.11135			-
K07172	2.50246			-
K07173	2.99665			-
K07170	2.65825			-
K00374	1.3322			-
K00371	0.925486			-
K00373	1.03212			-
K01358	2.78976			-
K18530	0.498165			-
K09161	3.2452			-
K01355	2.48344			-
K01356	3.6163			-
K10109	0.0398			-
K10108	1.82375			-
K15555	0			-
K15554	0			-
K15553	0.844737			-
K15552	1.86624			-
K15551	2.0512			-
K15550	0			-
K01823	0			-
K01821	0			-
K04075	1.64282			-
K04073	0			-
K00998	2.08717			-
K04691	2.05362			-
K00995	0			-
K00997	1.73165			-
K00991	2.14814			-
K03151	0.818931			-
K02931	4.18759			-
K17759	1.83926			-
K00208	2.294			-
K01000	1.13526			-
K14591	1.90862			-
K01008	1.72462			-
K13483	1.41304			-
K13480	0			-
K14441	1.46402			-
K08194	0.493044			-
K08191	1.05863			-
K13643	3.7659			-
K01130	1.16477			-
K14682	1.7587			-
K01138	1.57791			-
K01139	2.20304			-
K08350	1.80079			-
K02113	3.07271			-
K02112	2.6621			-
K02110	3.40932			-
K02441	2.61154			-
K02440	4.02875			-
K02115	2.61564			-
K03466	0			-
K01649	3.23052			-
K01643	0.915565			-
K01647	2.35745			-
K02598	1.24741			-
K02027	0.420331			-
K02026	0.943684			-
K14062	0.770309			-
K14063	1.91421			-
K14064	2.01594			-
K14065	2.74631			-
K02020	1.82247			-
K02841	1.64922			-
K02843	1.61229			-
K03517	1.71259			-
K02032	1.46704			-
K02846	1.3425			-
K03885	2.46257			-
K06039	1.75999			-
K03210	3.68027			-
K02200	0			-
K13498	2.57799			-
K02834	2.20136			-
K19416	1.66348			-
K03088	3.80106			-
K03089	3.23284			-
K03086	2.3259			-
K16693	1.15098			-
K16692	0.910408			-
K03082	0			-
K03080	0			-
K03645	2.8007			-
K03646	1.74572			-
K03647	2.40459			-
K03641	3.19609			-
K03642	1.97627			-
K03643	1.9168			-
K03648	1.11138			-
K13918	0.47227			-
K07184	1.08405			-
K06214	2.33433			-
K09935	1.75333			-
K09936	1.92399			-
K06217	2.44154			-
K07349	1.77996			-
K06211	2.03205			-
K09933	2.68592			-
K07347	1.30945			-
K07343	1.66011			-
K11645	1.37388			-
K06968	1.10311			-
K06969	1.49424			-
K00748	1.74219			-
K02680	1.33589			-
K07507	1.44841			-
K08994	1.18555			-
K08996	1.10498			-
K08993	1.70718			-
K08992	1.58359			-
K08998	2.89437			-
K09802	3.79458			-
K16346	1.06319			-
K09807	2.41767			-
K09808	1.37665			-
K10914	2.93428			-
K10773	1.0997			-
K10778	0			-
K01903	2.16083			-
K01902	2.15911			-
K18697	1.95819			-
K18691	1.22059			-
K07165	1.36952			-
K00340	2.44496			-
K00342	1.21569			-
K00343	0.0387579			-
K00344	1.88315			-
K00697	2.08541			-
K05820	1.24876			-
K03459	1.7268			-
K00526	1.96359			-
K01839	2.49333			-
K01838	0			-
K01835	2.65751			-
K01834	3.03004			-
K02518	2.93705			-
K00528	2.49245			-
K00529	1.13499			-
K04069	2.55417			-
K04065	1.9722			-
K04064	2.18807			-
K04067	1.51174			-
K04063	1.86899			-
K04062	3.08617			-
K09923	3.17677			-
K07040	3.57026			-
K09921	1.63749			-
K19336	2.38357			-
K10004	2.29558			-
K09920	2.50079			-
K10002	1.96647			-
K10003	1.44707			-
K10000	1.93941			-
K10001	4.14182			-
K09927	0.126816			-
K09024	1.78841			-
K03980	1.37771			-
K09022	2.67847			-
K00027	2.16559			-
K09020	1.88002			-
K09021	2.41262			-
K02909	3.52078			-
K08218	0.644323			-
K08219	1.08305			-
K02904	3.77275			-
K02902	4.05731			-
K07722	1.70361			-
K00230	2.2817			-
K00239	1.03011			-
K15634	2.15822			-
K15633	1.81157			-
K14588	2.58845			-
K14587	1.74237			-
K01012	2.20403			-
K01011	2.41116			-
K00833	0.952196			-
K00831	2.46556			-
K04335	1.59973			-
K04334	2.02015			-
K04337	0.805873			-
K04336	0			-
K01126	2.23854			-
K04333	0			-
K08322	1.32995			-
K08323	0.889019			-
K08320	0.981894			-
K08321	0			-
K04338	2.2832			-
K08324	1.15261			-
K08325	1.54324			-
K02470	2.18693			-
K02471	0			-
K02477	2.02549			-
K02478	1.87036			-
K01653	3.29201			-
K01652	3.15083			-
K01657	2.67978			-
K02876	3.63763			-
K02871	4.28183			-
K12138	0			-
K02879	2.69539			-
K02052	0			-
K02053	2.01555			-
K02056	3.02894			-
K02057	1.33474			-
K02054	0			-
K02055	1.24747			-
K03503	1.93164			-
K03502	1.68908			-
K03501	2.54237			-
K03500	0.702049			-
K18979	1.39174			-
K03892	1.7468			-
K09748	2.95273			-
K13292	1.09949			-
K03477	1.79425			-
K03476	0.999808			-
K03475	0			-
K03474	1.63334			-
K03473	1.94086			-
K03472	2.2323			-
K03470	2.02081			-
K03478	2.15241			-
K03098	2.63585			-
K18800	1.8717			-
K17758	1.83926			-
K12507	1.04009			-
K14052	0.957419			-
K12500	2.16842			-
K03092	2.64628			-
K02302	1.73469			-
K02300	2.70827			-
K02301	2.9815			-
K13014	1.86169			-
K03651	1.4535			-
K03650	1.50426			-
K03656	0			-
K12217	1.62234			-
K03654	0.991497			-
K15460	1.28247			-
K11748	1.77643			-
K11749	2.61776			-
K11746	1.17975			-
K11747	1.89756			-
K11744	1.27133			-
K11745	0.613951			-
K11742	0			-
K11743	0			-
K11741	3.0672			-
K06203	1.88518			-
K06202	1.70863			-
K06201	1.64939			-
K06200	1.22348			-
K06207	2.42582			-
K06206	2.8492			-
K06204	3.01933			-
K04844	0.868064			-
K03779	1.03429			-
K03528	2.19558			-
K06971	1.77052			-
K06970	1.32336			-
K06975	1.81233			-
K07082	1.65635			-
K00759	2.03538			-
K00758	1.18615			-
K07085	2.2437			-
K07088	0			-
K07089	1.04837			-
K00757	1.27967			-
K07574	3.55296			-
K11189	0.541105			-
K09816	1.5666			-
K09815	1.96846			-
K09811	1.18762			-
K09810	1.26768			-
K06006	4.34484			-
K10763	2.07675			-
K01939	2.34986			-
K01934	1.502			-
K02669	1.41645			-
K01937	2.70799			-
K01933	2.47413			-
K07798	2.57903			-
K07799	1.27304			-
K07796	3.00969			-
K07797	1.21232			-
K07792	0.773416			-
K07791	1.89007			-
K07150	0.408328			-
K07153	1.3705			-
K07154	0.408912			-
K07156	3.37551			-
K07404	1.68429			-
K07402	1.45101			-
K00684	0.915822			-
K05835	1.76477			-
K05834	2.27717			-
K05837	1.51372			-
K07674	1.8272			-
K05839	2.86717			-
K05838	2.19648			-
K01808	1.70799			-
K01809	2.34755			-
K00537	1.59414			-
K01803	2.54918			-
K01805	1.45937			-
K11183	1.81322			-
K01247	2.15377			-
K01243	2.45696			-
K01241	1.68082			-
K10015	2.34357			-
K10014	2.9819			-
K14260	2.25452			-
K10016	2.18552			-
K10011	1.16533			-
K10013	2.38842			-
K10012	1.29472			-
K02919	2.08739			-
K02916	3.74235			-
K02914	3.25347			-
K00228	1.67584			-
K19303	1.8609			-
K02682	0.691149			-
K02681	0			-
K01069	2.72854			-
K02687	0			-
K02686	4.12688			-
K01791	1.62527			-
K01792	1.87474			-
K02688	1.12376			-
K01066	0.636944			-
K00826	3.06966			-
K00823	1.64717			-
K05499	2.23323			-
K01488	2.47017			-
K01489	1.48846			-
K01484	1.44489			-
K01485	1.18943			-
K01486	0.544057			-
K01480	2.07297			-
K01664	2.03746			-
K01665	1.90171			-
K01666	0			-
K01667	1.68321			-
K01661	1.50745			-
K02469	1.98108			-
K02468	1.85506			-
K02467	0.544207			-
K02466	0			-
K16695	0			-
K02464	2.20088			-
K02462	0			-
K02461	1.59395			-
K02460	1.16427			-
K01466	0.372526			-
K01467	1.77421			-
K01464	0.857686			-
K01462	3.24962			-
K01460	1.60283			-
K01935	1.58565			-
K02863	2.88074			-
K02860	3.88958			-
K09251	1.48431			-
K02864	4.3887			-
K13069	2.03326			-
K02548	1.57999			-
K02041	0			-
K02040	1.73384			-
K02043	0			-
K05541	0			-
K05540	2.70259			-
K02047	2.04855			-
K02046	2.2081			-
K02048	3.34417			-
K18968	1.3724			-
K03319	0.448067			-
K03316	1.61799			-
K03314	0.926933			-
K03312	2.9345			-
K03313	2.15494			-
K03310	0.949078			-
K03790	2.38956			-
K03796	2.50745			-
K13288	2.21974			-
K03798	2.83319			-
K13283	1.94522			-
K03402	2.34261			-
K12289	1.15196			-
K03407	0			-
K10831	2.35035			-
K03408	0			-
K18928	1.30046			-
K17722	1.66203			-
K17723	0.733607			-
K02315	1.94712			-
K02314	2.12232			-
K02317	2.17787			-
K02316	2.88925			-
K12962	2.33079			-
K06167	0.639058			-
K19055	1.44577			-
K09999	0			-
K01686	2.16113			-
K02400	0			-
K01684	0.833075			-
K08680	1.23827			-
K01685	1.19772			-
K02549	1.03994			-
K12151	2.32164			-
K11755	1.84086			-
K11754	1.6521			-
K11751	1.17579			-
K11750	1.75088			-
K11752	2.53519			-
K07406	1.35664			-
K13938	1.84433			-
K09790	2.36131			-
K09791	2.03623			-
K11991	1.74339			-
K09794	2.69433			-
K11996	1.63592			-
K09798	1.64967			-
K03169	1.12967			-
K07091	1.22642			-
K01448	2.33834			-
K07095	2.27746			-
K07098	0.79861			-
K09612	1.72046			-
K10972	0			-
K07560	2.1895			-
K10974	0.139007			-
K09862	0			-
K11192	0.648088			-
K11191	0.648088			-
K09861	0.822814			-
K10710	0.961578			-
K10711	2.25378			-
K10716	1.91431			-
K01929	1.24804			-
K01928	1.40471			-
K01923	2.58686			-
K08160	0			-
K01921	2.70621			-
K01920	2.34674			-
K11179	2.62072			-
K01925	1.75882			-
K01924	1.72695			-
K00322	1.85498			-
K08162	1.14792			-
K00324	1.50097			-
K00325	1.95647			-
K07784	0.344252			-
K07786	1.11503			-
K07780	1.46791			-
K07783	1.47457			-
K06940	2.13609			-
K06941	1.95088			-
K06942	2.17347			-
K07148	0.850706			-
K07147	2.07344			-
K07146	2.02526			-
K10805	2.40747			-
K06949	1.8712			-
K07141	1.12795			-
K07140	1.99928			-
K09136	1.61381			-
K09131	2.55032			-
K01816	1.02617			-
K01815	1.88633			-
K05808	3.71289			-
K01812	1.84639			-
K01811	1.90477			-
K01810	2.2017			-
K05804	2.3731			-
K05805	2.231			-
K05807	3.22039			-
K05800	2.72905			-
K05801	1.91127			-
K05803	3.82095			-
K04047	4.08608			-
K04046	0			-
K04045	0.302892			-
K04044	2.32477			-
K04042	2.24067			-
K00782	0.819455			-
K04567	2.22529			-
K00784	0.668319			-
K00036	2.82571			-
K00789	1.82817			-
K00031	2.51402			-
K01255	2.41031			-
K01256	1.75716			-
K01250	1.26652			-
K01252	0.334732			-
K19354	0			-
K10026	3.09241			-
K09001	2.22013			-
K04568	2.07942			-
K08234	2.09892			-
K00254	1.89104			-
K01079	1.15959			-
K02679	1.24723			-
K01070	2.3729			-
K00813	3.30477			-
K00817	2.41181			-
K08304	2.05653			-
K08307	2.86858			-
K08301	1.8574			-
K08303	2.07673			-
K05796	1.20944			-
K05790	1.62746			-
K01491	1.87531			-
K01497	2.83676			-
K05799	2.42881			-
K01495	2.70099			-
K01494	2.21727			-
K01673	3.35074			-
K01671	0			-
K01676	2.56834			-
K01679	2.52639			-
K02782	0			-
K02783	1.60136			-
K02784	2.8908			-
K02897	0			-
K02895	4.28243			-
K13051	2.37592			-
K01786	0.418019			-
K01785	2.18164			-
K01784	1.78018			-
K01783	2.74513			-
K01782	1.08979			-
K02071	1.3622			-
K02072	2.8369			-
K01788	0.451955			-
K02526	1.56399			-
K02527	1.47764			-
K02523	2.0667			-
K02520	4.02116			-
K02521	1.20128			-
K03305	1.77174			-
K03304	1.70469			-
K03307	0.290827			-
K02528	2.29113			-
K02529	2.46289			-
K02099	1.36125			-
K03781	0			-
K03780	0			-
K03785	1.59781			-
K03784	2.29332			-
K03787	1.26968			-
K03789	2.47407			-
K03788	2.00154			-
K03413	1.39442			-
K03414	0			-
K03417	1.32626			-
K11717	0.106432			-
K09901	0			-
K06173	1.42759			-
K06177	0			-
K06176	1.84575			-
K06179	1.90103			-
K06178	2.22791			-
K09903	2.5882			-
K09902	2.81647			-
K10017	2.20476			-
K14261	2.48643			-
K12145	0			-
K12144	0			-
K12147	2.45471			-
K12140	0			-
K12143	0			-
K12142	0.845382			-
K12149	2.35251			-
K12148	4.19903			-
K07312	1.34531			-
K07313	3.56785			-
K07311	0			-
K07314	0			-
K07319	1.76959			-
K16088	1.84481			-
K16089	0.564895			-
K16087	1.44875			-
K09788	0			-
K09786	1.86089			-
K12529	1.17365			-
K16066	3.08121			-
K13038	1.27249			-
K10563	2.10888			-
K18778	1.7137			-
K10440	2.64506			-
K19229	2.04369			-
K12700	0.747347			-
K07559	2.17588			-
K07229	0.997477			-
K07224	1.67385			-
K07223	1.32802			-
K07552	1.53195			-
K13244	0.961518			-
K19227	1.41667			-
K10709	1.34974			-
K10708	0.919173			-
K03207	0			-
K00331	1.89766			-
K00330	1.31602			-
K00335	0.381385			-
K00334	1.99625			-
K00337	1.82617			-
K00336	0			-
K00339	0			-
K00338	1.75269			-
K16264	1.49573			-
K07139	0			-
K06957	0.200898			-
K06956	2.14538			-
K16263	1.45186			-
K06959	1.48985			-
K06958	2.36261			-
K07136	1.95047			-
K15582	0			-
K09125	2.11382			-
K05819	0.813159			-
K05818	1.91258			-
K01866	2.65268			-
K01867	2.3367			-
K05813	1.55644			-
K05812	1.87658			-
K05811	1.73654			-
K05810	1.70229			-
K05816	1.22874			-
K05815	0.312555			-
K05814	1.32531			-
K04032	0			-
K04033	0			-
K04031	1.90041			-
K07042	2.61292			-
K07043	0			-
K00799	2.31369			-
K00797	2.77674			-
K00024	2.90052			-
K00795	2.10588			-
K00794	2.68669			-
K00793	2.75896			-
K07048	1.40228			-
K00790	2.36287			-
K09017	2.18812			-
K09016	1.24755			-
K09015	1.98413			-
K09014	2.35264			-
K09013	2.2211			-
K01262	1.97768			-
K01265	2.42024			-
K09019	1.75598			-
K09018	2.78735			-
K08227	1.21696			-
K08225	0.818452			-
K08223	1.50395			-
K10038	1.94287			-
K10037	2.30828			-
K10036	4.10473			-
K17938	1.78307			-
K19168	2.3488			-
K19166	1.9347			-
K01414	1.49832			-
K19162	3.54131			-
K19160	0			-
K00241	2.58842			-
K00240	1.35153			-
K00242	2.39237			-
K00245	1.29477			-
K00247	1.57635			-
K00246	0			-
K04764	3.56538			-
K04765	1.75544			-
K04762	2.24601			-
K04763	2.32937			-
K04760	2.14476			-
K04761	1.9612			-
K00806	2.89253			-
K00800	1.72184			-
K08313	1.34431			-
K08312	2.08451			-
K08311	3.02043			-
K08310	2.3641			-
K08317	1.30069			-
K08316	1.94389			-
K08315	1.96796			-
K08314	1.07423			-
K08319	0			-
K08318	0			-
K05782	1.51066			-
K05781	1.62078			-
K05780	0			-
K05787	2.82455			-
K05786	1.21122			-
K05785	1.96082			-
K14392	1.2669			-
K05788	2.98883			-
K15268	1.86782			-
K05368	2.63917			-
K01689	2.45069			-
K02401	1.43933			-
K01687	0.561042			-
K02403	1.91782			-
K02402	1.17519			-
K01681	1.5464			-
K02799	2.19748			-
K02798	2.19748			-
K01443	2.31649			-
K02791	1.74171			-
K02790	1.74171			-
K02793	2.47483			-
K02795	2.53617			-
K02794	2.47483			-
K02796	2.44837			-
K13735	0.974568			-
K02886	2.90992			-
K02881	3.70806			-
K04564	2.63503			-
K04565	2.17558			-
K02069	0			-
K02068	1.42516			-
K01042	1.57378			-
K02063	0.927202			-
K02062	1.47875			-
K02067	2.71927			-
K02066	2.24516			-
K02065	2.63954			-
K02064	1.27876			-
K02535	3.17002			-
K02536	2.49603			-
K02533	1.9784			-
K02532	0.434305			-
K02081	1.84736			-
K02080	0.748118			-
K02083	1.0003			-
K12957	0.525138			-
K03424	2.37216			-
K03425	3.1704			-
K03426	1.8189			-
K03427	1.17715			-
K03757	0			-
K03755	1.29456			-
K03752	1.86912			-
K03753	1.84339			-
K03750	1.79408			-
K03758	1.34313			-
K03759	0.735541			-
K06149	3.50836			-
K02338	2.08207			-
K06144	3.76251			-
K06145	0.879476			-
K06146	1.77578			-
K06140	2.85892			-
K06141	1.74571			-
K06142	3.10718			-
K06143	1.93275			-
K06205	3.20062			-
K03688	1.9982			-
K03683	1.97392			-
K03684	1.05686			-
K03685	3.01683			-
K03686	1.81692			-
K03687	0			-
K03110	2.09217			-
K03111	2.65734			-
K03112	2.02882			-
K03113	2.52407			-
K07305	3.25517			-
K07304	2.22556			-
K03116	3.22916			-
K03117	3.05127			-
K03118	2.43245			-
K07308	1.44733			-
K13953	1.53296			-
K13954	1.35659			-
K07301	1.51603			-
K07300	2.26593			-
K16092	1.68611			-
K07348	0			-
K16074	0			-
K07307	1.37614			-
K10550	0			-
K10555	1.00849			-
K10557	0			-
K03119	2.32981			-
K06890	2.55427			-
K06891	3.67535			-
K07238	1.94445			-
K06895	1.76378			-
K07235	1.40963			-
K07237	1.42632			-
K06899	2.18365			-
K07232	2.07394			-
K11391	1.58562			-
K01669	1.05118			-
K05966	0			-
K02565	1.50822			-
K08641	1.92358			-
K00658	1.77663			-
K00656	2.81616			-
K00657	3.26385			-
K00655	1.72163			-
K00652	1.6074			-
K00651	1.82616			-
K07121	1.61909			-
K07120	1.13077			-
K07122	2.51588			-
K10824	0			-
K07127	2.06298			-
K07126	2.30191			-
K01870	1.68107			-
K01876	2.68501			-
K01879	1.62744			-
K01878	1.781			-
K04020	0.945249			-
K04023	0.751027			-
K04022	0			-
K04025	1.67313			-
K04027	0			-
K04026	0			-
K04029	1.38036			-
K04028	0			-
K07054	2.39651			-
K07056	2.35235			-
K07053	1.17485			-
K00012	1.14308			-
K00014	2.33776			-
K07058	1.83165			-
K07340	0			-
K00278	1.67642			-
K01305	0.475667			-
K04775	1.92002			-
K04774	2.31704			-
K04770	2.20079			-
K04772	2.23575			-
K02654	0.960933			-
K00878	2.11754			-
K00879	1.68644			-
K13638	3.23399			-
K13639	0			-
K00872	2.53726			-
K00873	2.67262			-
K13636	0.759606			-
K13637	1.55708			-
K13631	0			-
K00874	1.12449			-
K04487	3.48557			-
K04485	1.5995			-
K04488	0			-
K05778	0.314608			-
K05779	1.05765			-
K05776	1.30078			-
K05777	0			-
K05774	0			-
K02044	0			-
K01698	2.22203			-
K01695	2.35139			-
K01696	2.62599			-
K01690	1.53001			-
K00906	1.38771			-
K00901	1.62884			-
K01051	1.91918			-
K01056	2.57928			-
K01058	1.98666			-
K05516	1.16937			-
K05517	2.16784			-
K02500	1.89333			-
K02503	2.24327			-
K02504	0.660462			-
K02505	1.17653			-
K02507	1.03043			-
K12945	2.23215			-
K12944	1.26586			-
K12941	1.99975			-
K12940	2.24442			-
K12943	1.83628			-
K12942	1.31766			-
K03439	1.99841			-
K03438	2.50171			-
K02430	2.2112			-
K13381	1.1			-
K03925	3.14113			-
K03924	1.56321			-
K03431	1.99594			-
K03926	3.01626			-
K02438	2.28563			-
K02439	2.08092			-
K03435	2.00501			-
K03212	0.790248			-
K03747	3.42145			-
K03746	3.57061			-
K03217	2.25796			-
K03216	1.93505			-
K03743	2.35225			-
K03214	1.83866			-
K13890	1.04637			-
K13891	1.18922			-
K13892	2.10199			-
K03218	1.14329			-
K03749	2.10892			-
K03748	1.07535			-
K02348	2.63268			-
K06158	0			-
K02342	0.403895			-
K02343	0			-
K02340	1.89001			-
K02341	1.41169			-
K02346	1.58444			-
K06156	1.00947			-
K06155	1.39317			-
K16868	1.78856			-
K09475	1.04171			-
K09477	0.335168			-
K09476	4.33985			-
K09471	1.00288			-
K09470	1.52543			-
K09473	1.77448			-
K09472	0.960998			-
K03327	1.27764			-
K03324	0.883558			-
K03322	2.10898			-
K03321	1.74057			-
K03320	2.27858			-
K03329	0			-
K19577	1.9611			-
K18531	0.746227			-
K03106	2.1694			-
K07336	1.0618			-
K07337	1.85579			-
K03100	2.17287			-
K00853	0.859201			-
K17713	2.68608			-
K17247	0.761789			-
K11940	1.2082			-
K06080	2.63282			-
K01507	2.49197			-
K00858	1.36993			-
K04752	3.22929			-
K09857	2.24854			-
K06884	0			-
K06887	1.78337			-
K06889	1.90489			-
K09858	3.56797			-
K03828	2.63093			-
K07592	0.889225			-
K05997	2.1199			-
K05995	1.36999			-
K07443	0.974778			-
K00648	2.07478			-
K07112	3.03547			-
K07113	1.65099			-
K00645	2.27392			-
K00647	2.79339			-
K00640	2.03108			-
K07685	2.21082			-
K07686	0			-
K10544	0			-
K10543	1.87926			-
K10542	2.47167			-
K10541	1.47108			-
K10540	2.43139			-
K07688	1.55873			-
K07689	0.47922			-
K10549	0.852097			-
K01845	2.48208			-
K11392	0.972183			-
K01840	0.77612			-
K00005	0			-
K04018	1.40609			-
K04019	0			-
K04014	0			-
K04015	0			-
K04016	0.919257			-
K04017	0			-
K00009	2.39247			-
K04013	0			-
K02819	1.78889			-
K15396	2.09564			-
K18446	1.94202			-
K00266	1.30585			-
K08485	2.30362			-
K19147	0			-
K01998	1.16637			-
K01999	2.55478			-
K01992	1.9219			-
K01993	1.54349			-
K01990	2.49762			-
K01991	1.17439			-
K01996	0			-
K01997	2.09109			-
K01515	2.46472			-
K01512	2.49355			-
K00868	1.8346			-
K13628	3.34428			-
K00860	2.49213			-
K18141	0			-
K13620	0.754764			-
K00865	0.862102			-
K00864	2.43565			-
K00867	1.89573			-
K14623	2.27927			-
K01194	1.38369			-
K01195	0			-
K01207	2.85934			-
K06164	0			-
K00912	1.64159			-
K01420	3.01625			-
K00919	0.961745			-
K01424	1.82101			-
K01425	0.877647			-
K02647	1.17118			-
K14287	0.960425			-
K05501	2.11761			-
K03594	2.67235			-
K03595	1.69215			-
K03596	1.60653			-
K03597	3.431			-
K03590	3.68859			-
K03591	1.59175			-
K03592	1.68332			-
K03593	1.96398			-
K02517	1.855			-
K03598	2.817			-
K03599	2.70263			-
K01736	1.37775			-
K01737	1.72358			-
K01734	2.07289			-
K01735	2.22602			-
K01733	1.94076			-
K01738	3.46649			-
K01739	1.59818			-
K10823	2.37361			-
K12972	2.2289			-
K12973	1.43797			-
K12974	3.01661			-
K12975	1.80628			-
K03919	0			-
K02427	3.44444			-
K02426	2.49754			-
K05349	1.08673			-
K02428	1.86322			-
K03770	1.49931			-
K03771	1.77745			-
K03772	2.67333			-
K03773	2.6333			-
K03774	1.6843			-
K03775	2.95048			-
K03776	0			-
K03777	1.73788			-
K03778	2.1441			-
K18850	1.62166			-
K12372	1.30756			-
K12370	0			-
K12371	1.18213			-
K02358	3.16943			-
K02356	2.53214			-
K16703	0			-
K16704	0			-
K13574	1.77783			-
K12112	0.677931			-
K12113	1.31367			-
K13979	1.89292			-
K18889	1.00912			-
K19540	0.878225			-
K12288	0.618338			-
K03179	1.77152			-
K09996	0.691096			-
K09997	1.57665			-
K09994	1.0401			-
K07323	1.87848			-
K07322	2.64163			-
K09998	1.34131			-
K03177	0			-
K08163	1.04682			-
K13889	2.07844			-
K13888	1.70577			-
K18702	0.172872			-
K13641	2.16589			-
K16053	1.44087			-
K16052	1.39794			-
K07214	1.76843			-
K15834	1.40406			-
K15835	0			-
K06180	1.43684			-
K06181	1.36933			-
K06182	2.06118			-
K06183	2.00332			-
K06186	3.24935			-
K06187	2.45263			-
K11719	2.59614			-
K06189	2.26289			-
K00151	0.919749			-
K15832	0.685355			-
K07589	2.47695			-
K07588	0.926178			-
K06858	2.22705			-
K10441	2.50344			-
K11139	0.871706			-
K05984	2.06074			-
K05982	1.36773			-
K07452	1.3267			-
K07107	2.38884			-
K07106	1.84875			-
K07459	1.852			-
K07109	2.65887			-
K00673	2.41281			-
K00674	2.24654			-
K00677	2.38953			-
K07690	1.66527			-
K10537	1.98778			-
K06980	2.48438			-
K09893	2.51624			-
K10539	1.16757			-
K16291	1.97204			-
K02445	1.14899			-
K02444	1.43937			-
K03581	1.29289			-
K02446	1.58449			-
K00073	0.51349			-
K00076	2.32088			-
K00077	2.25896			-
K00075	2.22428			-
K09898	2.27399			-
K02560	1.91441			-
K07071	2.08883			-
K19157	2.84335			-
K19156	2.68974			-
K19155	1.09254			-
K08279	0			-
K08276	1.63114			-
K08277	0			-
K00299	0			-
K00297	2.74757			-
K01048	1.87392			-
K00108	1.36141			-
K00104	0.0541002			-
K00101	1.50197			-
K00854	1.50503			-
K00857	1.83827			-
K00850	2.70699			-
K00851	1.52882			-
K00852	2.05856			-
K04758	2.1945			-
K04755	2.76381			-
K04754	1.62584			-
K04753	1.61297			-
K00859	2.22868			-
K04751	1.79793			-
K04750	2.35513			-
K01185	1.71729			-
K01187	0.41009			-
K15722	1.51256			-
K15724	2.88648			-
K02745	1.52497			-
K02742	1.43925			-
K01439	1.87193			-
K01438	2.19238			-
K00925	2.77986			-
K00926	1.60621			-
K00927	2.91747			-
K00928	1.90269			-
K01433	2.37112			-
K05539	1.84396			-
K08296	2.18823			-
K08297	0			-
K02986	4.16112			-
K15830	0			-
K15831	0.589968			-
K02982	3.21046			-
K15833	0			-
K02988	1.14553			-
K08298	1.01163			-
K02299	2.14099			-
K02568	0			-
K02569	1.69472			-
K03587	1.72486			-
K03585	2.62485			-
K03584	1.47781			-
K02563	1.78411			-
K03589	2.51902			-
K03588	1.47149			-
K02566	2.02111			-
K02564	2.69351			-
K05245	0.968027			-
K12963	2.57156			-
K01720	1.25576			-
K12961	2.09456			-
K14061	2.34136			-
K14742	0			-
K14744	1.99963			-
K02182	1.44286			-
K12369	1.43066			-
K02361	1.00653			-
K02362	2.44411			-
K02363	0.582527			-
K03767	2.42638			-
K03765	1.52713			-
K03764	2.10411			-
K03761	1.73591			-
K03760	0.597401			-
K02167	1.75765			-
K05708	0.401782			-
K02160	3.07991			-
K02168	1.14924			-
K02169	1.9217			-
K07090	1.23684			-
K15773	2.0253			-
K18997	2.3081			-
K12299	0.417546			-
K09982	3.31767			-
K12291	1.33735			-
K12290	0			-
K12368	3.20565			-
K11922	1.58586			-
K11923	1.96785			-
K11920	1.93032			-
K11921	1.2127			-
K03769	2.3451			-
K11924	2.12191			-
K11925	0.68319			-
K03768	1.70044			-
K10973	2.29332			-
K07262	1.35223			-
K07263	1.07724			-
K07261	1.82545			-
K12582	0.647785			-
K07269	2.57951			-
K09456	1.42703			-
K10975	0.751027			-
K06199	2.43693			-
K06197	2.55842			-
K06195	2.4856			-
K06193	2.48767			-
K06192	1.99544			-
K06191	1.17284			-
K06190	2.18532			-
K11104	0.947167			-
K11105	1.12294			-
K11106	0			-
K11107	0			-
K11102	1.54415			-
K11103	2.01939			-
K10986	0			-
K07862	1.65517			-
K10984	0			-
K00971	0			-
K00970	1.48436			-
K06997	2.55811			-
K10857	2.03743			-
K07460	1.933			-
K07461	0			-
K06999	2.16009			-
K07666	2.03354			-
K07667	0			-
K07664	1.95251			-
K07665	3.0675			-
K07662	2.77127			-
K07663	1.45949			-
K06447	1.69739			-
K07661	2.82471			-
K10679	3.24473			-
K07483	1.39885			-
K07480	2.57003			-
K08483	3.12051			-
K07641	1.7683			-
K00598	1.23627			-
K07642	1.50152			-
K07643	2.14556			-
K00065	0			-
K08723	1.52096			-
K00068	1.27901			-
K03577	2.07491			-
K07645	0.0586209			-
K07008	1.41582			-
K07000	2.31289			-
K07001	1.81454			-
K07007	1.68609			-
K00285	2.15536			-
K13630	0			-
K00287	0			-
K00286	2.30982			-
K07715	1.58542			-
K07712	1.85753			-
K07713	0.686776			-
K07711	1.85404			-
K00117	0.503358			-
K00116	1.18463			-
K00111	2.39869			-
K00113	1.35854			-
K00112	0.815093			-
K00840	2.49335			-
K00845	2.19999			-
K00849	1.44532			-
K00848	0.731625			-
K01534	0.554036			-
K15736	1.94619			-
K15735	1.49098			-
K19238	2.68587			-
K09181	1.89623			-
K19234	2.32476			-
K19235	2.60947			-
K19230	1.21345			-
K01881	2.06432			-
K01883	2.02364			-
K01885	1.87541			-
K01886	2.30209			-
K01887	1.81447			-
K08591	1.4912			-
K01889	2.12012			-
K01226	1.06192			-
K01222	1.54288			-
K01223	2.67784			-
K02759	0			-
K01150	0			-
K01151	1.93811			-
K02755	0.623048			-
K02757	0.623048			-
K02756	0.623048			-
K01409	1.52386			-
K02753	0.063981			-
K01159	1.82926			-
K00939	4.09536			-
K00931	1.9875			-
K05522	1.26604			-
K05520	1.37558			-
K05527	2.99956			-
K05526	1.66846			-
K01089	2.39999			-
K02622	1.141			-
K08281	1.06191			-
K02996	3.16194			-
K15828	0			-
K08289	2.0102			-
K01085	2.16774			-
K01087	2.3446			-
K01271	2.08842			-
K19048	1.48865			-
K03576	0.86629			-
K02570	1.66717			-
K02573	2.00121			-
K01270	1.81331			-
K03572	1.88559			-
K02574	1.07953			-
K03570	1.68523			-
K03571	1.56486			-
K01710	1.44329			-
K01711	0			-
K01714	2.8668			-
K01716	2.55262			-
K01719	2.11157			-
K03972	3.53085			-
K03973	3.91637			-
K03970	4.34986			-
K03971	4.20995			-
K03976	1.67557			-
K03977	2.25787			-
K03974	1.04167			-
K03975	2.22472			-
K01579	1.94006			-
K03978	2.34788			-
K03979	2.6818			-
K02199	0.84592			-
K13378	0.255547			-
K14170	2.92521			-
K08138	1.42299			-
K02193	1.07932			-
K02192	3.47766			-
K02197	1.91345			-
K02195	0			-
K02194	1.49422			-
K02372	2.75138			-
K03718	2.1449			-
K03719	3.30655			-
K03712	2.43273			-
K02379	0			-
K03711	3.94669			-
K03717	1.08739			-
K03488	0			-
K02170	1.46273			-
K02173	1.84645			-
K03482	0			-
K03487	1.82031			-
K03485	1.50618			-
K18988	1.51223			-
K03808	1.96285			-
K03809	1.9811			-
K03806	2.27646			-
K03807	1.88928			-
K03804	1.83112			-
K03805	2.22641			-
K03803	1.96412			-
K03624	2.73199			-
K03625	0			-
K03150	1.91724			-
K03623	1.3954			-
K03152	1.98961			-
K03621	2.05278			-
K03628	2.89531			-
K03629	1.56082			-
K11927	1.93455			-
K11930	0			-
K11933	0			-
K11932	3.01504			-
K11935	0.948597			-
K11937	2.26571			-
K11936	1.03445			-
K11939	0.916357			-
K11938	1.11208			-
K07273	1.83119			-
K07275	1.53624			-
K07274	2.55617			-
K07277	2.07137			-
K07278	1.79393			-
K09889	2.37866			-
K12136	1.51463			-
K12137	0.901848			-
K11733	1.30731			-
K11732	1.31541			-
K11737	2.41346			-
K12139	1.03609			-
K11735	1.12099			-
K11734	2.0228			-
K16325	0.901228			-
K06871	1.862			-
K06872	0			-
K16326	1.08954			-
K16321	0.78688			-
K16322	2.2129			-
K16329	0			-
K16328	0			-
K00610	3.24145			-
K00611	2.20754			-
K00616	2.68583			-
K08177	1.37672			-
K07479	2.30165			-
K07478	1.35546			-
K07473	3.57087			-
K07471	1.9382			-
K07470	2.83935			-
K07474	0			-
K09954	2.21758			-
K07679	0.046486			-
K07678	0.0404033			-
K07675	0.968593			-
K01813	0			-
K07673	1.58528			-
K07495	1.07791			-
K07497	1.92708			-
K07496	1.91754			-
K07491	1.2429			-
K07490	0			-
K11209	2.38684			-
K11208	1.53438			-
K15034	2.23215			-
K11202	1.21352			-
K11201	0.541105			-
K00058	2.26242			-
K00059	2.70824			-
K00052	2.76969			-
K00053	2.55544			-
K07019	0.514878			-
K07014	0			-
K15256	1.45903			-
K18479	0.737693			-
K18478	1.18143			-
K15257	1.78073			-
K18471	0.565592			-
K07701	1.66547			-
K07700	1.78114			-
K07703	1.6944			-
K07702	1.78326			-
K00432	1.81643			-
K00121	1.79842			-
K00123	1.73715			-
K00124	1.38289			-
K07708	2.59371			-
K00127	1.86897			-
K02452	0			-
K01951	2.32787			-
K14187	1.44805			-
K05887	0			-
K14348	1.86394			-
K14347	1.12757			-
K19226	1.70426			-
K19221	2.06693			-
K19222	0			-
K15584	0.931322			-
K15585	0			-
K15587	0			-
K15581	1.91569			-
K00540	2.36983			-
K15583	1.92644			-
K01897	2.33618			-
K01232	1.17246			-
K01895	0			-
K01894	0.612107			-
K01893	2.06526			-
K01892	1.44915			-
K00549	1.75485			-
K02768	1.81322			-
K02769	2.31662			-
K01141	2.01697			-
K01142	0			-
K02760	3.71951			-
K02761	1.01134			-
K01419	2.26036			-
K00788	1.89436			-
K00948	3.04633			-
K09937	2.1737			-
K00942	3.14965			-
K00943	2.30558			-
K00940	1.76641			-
K00941	1.78199			-
K00946	1.71873			-
K00945	2.63337			-
K01096	1.90945			-
K01095	2.16707			-
K01093	1.28766			-
K01092	1.93617			-
K01091	1.78497			-
K01525	1.99983			-
K01524	1.97631			-
K02619	2.05126			-
K01521	1.90464			-
K01520	2.35426			-
K02967	4.20279			-
K02965	3.49549			-
K02963	3.96257			-
K02961	3.16162			-
K03569	2.55669			-
K03568	1.52271			-
K03565	1.77342			-
K03564	2.6913			-
K03566	1.84791			-
K03561	2.26911			-
K03560	3.10958			-
K03563	4.37127			-
K03562	2.67077			-
K01708	0.78495			-
K01706	0.967584			-
K01704	2.3072			-
K13632	2.37759			-
K14762	2.89258			-
K14761	2.00459			-
K03969	4.22548			-
K13694	2.16977			-
K13695	2.20138			-
K02388	1.67723			-
K02389	1.41169			-
K02387	1.64166			-
K03702	1.85525			-
K17195	1.31935			-
K03704	3.91533			-
K02380	0.769312			-
K02381	0.304213			-
K03499	1.41225			-
K03498	1.84453			-
K03490	1.18901			-
K03495	2.39133			-
K11720	1.72214			-
K18142	0.309453			-
K03814	2.32078			-
K03810	1.54325			-
K02818	1.78889			-
K03812	3.14872			-
K03635	1.74623			-
K03634	2.45761			-
K03637	1.884			-
K03636	2.50235			-
K03631	2.64034			-
K03630	1.51036			-
K03633	1.67277			-
K03632	0.816795			-
K03149	1.65317			-
K03148	1.42527			-
K03639	1.87023			-
K03385	0.974751			-
K03386	3.4821			-
K06159	1.51488			-
K06282	1.42957			-
K06281	1.63747			-
K06287	2.31077			-
K06518	1.82118			-
K06048	1.66594			-
K06041	2.33299			-
K02437	2.27591			-
K12340	2.60334			-
K10985	0			-
K09896	2.75039			-
K09895	2.69719			-
K09894	2.52868			-
K07248	2.70814			-
K09892	3.19519			-
K09891	2.55008			-
K07245	2.75804			-
K07246	1.8336			-
K09899	2.76386			-
K07243	1.9124			-
K16138	2.01759			-
K03923	1.65005			-
K16135	1.47013			-
K16136	0.995738			-
K16137	1.97406			-
K11472	0			-
K11473	1.79383			-
K11474	1.71146			-
K11477	2.30474			-
K06867	1.72019			-
K06866	2.74561			-
K06861	2.03694			-
K00600	2.82974			-
K00602	2.16026			-
K00605	2.30066			-
K00604	2.29739			-
K00606	2.41696			-
K00609	2.71288			-
K03215	1.85456			-
K11738	1.27353			-
K09946	1.72146			-
K18843	1.1801			-
K07640	2.34362			-
K07393	1.56953			-
K07390	3.97515			-
K07391	0.723096			-
K07644	2.00357			-
K07397	2.67928			-
K07647	0			-
K13893	0.908057			-
K11065	2.54692			-
K13894	0.969328			-
K13895	2.10726			-
K12266	0.826197			-
K07024	2.3125			-
K07025	2.66807			-
K07027	0			-
K03620	0			-
K00041	1.31552			-
K00040	1.59177			-
K00046	0			-
K07803	1.91331			-
K09771	1.50582			-
K07806	1.28186			-
K06153	1.71071			-
K07462	1.0024			-
K00137	1.12907			-
K00135	1.40596			-
K00134	3.07367			-
K00133	3.17801			-
K00130	1.568			-
K01956	2.38855			-
K06157	1.18131			-
K01953	1.42232			-
K00138	1.21589			-
K00428	1.06985			-
K07735	2.40563			-
K14977	0.980869			-
K00425	2.12897			-
K00427	1.99667			-
K00426	0.775407			-
K16345	1.34025			-
K02297	2.95621			-
K00554	3.9728			-
K00557	1.93158			-
K00556	1.57305			-
K07660	0.715293			-
K01175	1.52702			-
K01176	0.21124			-
K01179	0			-
K15974	2.82281			-
K15977	1.34349			-
K16711	0.390042			-
K00950	1.03016			-
K00954	1.70044			-
K00957	3.60608			-
K00956	2.9811			-
K02601	3.12641			-
K02600	2.68749			-
K02970	3.31831			-
K02972	0			-
K03558	2.41631			-
K03559	2.85019			-
K03550	2.32238			-
K03551	1.58008			-
K03553	3.18532			-
K03554	2.27586			-
K03557	3.2357			-
K01778	1.70901			-
K01772	1.25116			-
K01770	2.18008			-
K13243	0.758799			-
K01775	1.38378			-
K02255	2.46804			-
K02777	1.91692			-
K02774	2.20632			-
K14155	1.42897			-
K02770	2.31662			-
K13683	1.30231			-
K08154	1.33105			-
K02779	1.74631			-
K08156	0.470303			-
K02399	2.4182			-
K02398	2.59274			-
K02395	0.256393			-
K02394	0			-
K02397	0.249916			-
K02396	0.878967			-
K02391	0			-
K02390	1.44005			-
K02393	0.684473			-
K02392	0			-
K05881	2.01665			-
K01608	0			-
K08682	1.41708			-
K02553	2.33989			-
K02552	1.6739			-
K02551	0			-
K02550	0			-
K02557	0.770992			-
K02800	2.19748			-
K02554	0			-
K03820	1.45097			-
K02558	2.2666			-
K03824	2.53151			-
K03825	1.33019			-
K03826	1.29322			-
K03827	1.77469			-
K03601	1.43404			-
K03602	2.60804			-
K03603	2.39017			-
K03604	1.8478			-
K03605	1.20355			-
K03606	0			-
K03607	2.63861			-
K03608	2.62488			-
K03609	2.57251			-
K08722	1.41667			-
[truncated: 351 more rows]

## Sheet: S.Table7
Supplemental Table 7. LEfSe results from eat-2 vs. N2 genes at day 7.5 comparison.
Feature	log(average)	Class	log(LDA)	p-value
K02440	4.06207	eat2	3.36969	0.0495346
K19157	3.24305	eat2	2.82711	0.0495346
K02774	3.07804	eat2	2.748	0.0495346
K08998	3.20262	eat2	2.73164	0.0495346
K07112	3.2944	eat2	2.72798	0.0495346
K04335	2.92855	eat2	2.6102	0.0495346
K06910	2.89849	eat2	2.52597	0.0495346
K03597	3.33277	eat2	2.48134	0.0495346
K15536	2.89829	eat2	2.45806	0.0495346
K07400	3.31798	eat2	2.42092	0.0495346
K06975	2.74644	eat2	2.3886	0.0463016
K03274	2.96875	eat2	2.33501	0.0495346
K03644	2.94436	eat2	2.30262	0.0495346
K03835	2.73609	eat2	2.25113	0.0495346
K10857	2.56549	eat2	2.17658	0.0495346
K00286	2.44574	eat2	2.11246	0.0495346
K04095	2.45141	eat2	2.08399	0.0495346
K06958	2.47779	eat2	2.0538	0.0495346
K02003	2.37658	eat2	2.00449	0.0495346
K02952	4.23056	N2	3.43823	0.0495346
K02970	3.31831	N2	3.00001	0.0495346
K07740	3.31738	N2	2.8078	0.0495346
K02965	3.49549	N2	2.75784	0.0495346
K11753	3.13911	N2	2.48216	0.0495346
K07173	2.99665	N2	2.31045	0.0495346
K07661	2.77289	N2	2.2718	0.0495346
K07708	2.59371	N2	2.25282	0.0463016
K09158	2.70279	N2	2.25254	0.0495346
K02398	2.59274	N2	2.24941	0.0463016
K07796	3.00969	N2	2.2191	0.0495346
K03600	2.57665	N2	2.17961	0.0495346
K06219	2.55258	N2	2.13617	0.0495346
K02863	2.88074	N2	2.12607	0.0495346
K00763	2.45933	N2	2.12494	0.0495346
K02982	3.21046	N2	2.10094	0.0495346
K01011	2.41116	N2	2.07129	0.0495346
K03743	2.3038	N2	2.04941	0.036904
K01520	2.35426	N2	2.04208	0.0463016
K01070	2.3729	N2	2.02667	0.0495346
K11209	2.38578	N2	2.00985	0.0495346
K06221	1.7427	N2	2.0084	0.036904
K00891	2.46959			0.0495346
K03806	2.27646			0.036904
K00930	2.3155			0.0495346
K02536	2.40456			0.0495346
K00230	2.2817			0.0463016
K02362	2.44411			0.0495346
K00060	2.8678			0.0495346
K03601	2.32534			0.0495346
K03320	2.27858			0.036904
K06076	2.50565			0.0495346
K12151	2.23371			0.036904
K00796	2.34887			0.0495346
K02073	3.04992			0.0495346
K07160	2.20872			0.036904
K03438	2.50171			0.0495346
K14056	2.38357			0.0495346
K00991	2.22638			0.0463016
K14591	1.90862			0.036904
K13896	2.28454			0.0495346
K01951	2.32787			0.0495346
K01507	2.47565			0.0495346
K03667	2.26597			0.0495346
K12945	2.3537			0.0495346
K00339	2.04762			0.036904
K15396	2.32795			0.0495346
K07054	2.27433			0.0495346
K02299	2.14099			0.0463016
K07301	2.14062			0.0495346
K09909	2.07478			0.036904
K11734	2.33499			0.0495346
K01271	2.18694			0.0495346
K11070	2.10513			0.0495346
K01734	2.38856			0.0495346
K07323	2.2542			0.0495346
K03575	2.07826			0.0463016
K01902	2.00246			0.036904
K00013	2.05718			0.0495346
K04775	2.24957			0.0495346
K05838	2.19648			0.0495346
K03431	1.99594			0.0463016
K00602	2.24004			0.0495346
K03732	2.47492			0.0495346
K01903	2.16083			0.0495346
K01893	2.06526			0.0495346
K07098	1.75658			0.0463016
K03637	1.884			0.0463016
K06074	1.89426			0.036904
K00254	1.89104			0.036904
K11747	2.07828			0.0495346
K02403	1.88884			0.036904
K02338	1.93583			0.0463016
K15583	1.92644			0.0463016
K01755	1.98159			0.0495346
K00568	2.0184			0.0495346
K01811	1.90477			0.0463016
K03811	1.82948			0.036904
K02478	1.87036			0.0463016
K02777	1.91692			0.0463016
K00681	1.33787			0.036904
K07038	1.82458			0.036904
K13979	1.89292			0.0463016
K11175	1.72464			0.036904
K03924	1.90945			0.0495346
K01749	1.80048			0.036904
K03473	1.94086			0.0495346
K00931	1.9875			0.0495346
K14682	1.7587			0.036904
K02464	2.13645			0.0495346
K11473	1.79383			0.036904
K01258	1.76579			0.036904
K11937	1.80501			0.036904
K06968	1.72631			0.036904
K07712	1.85753			0.0463016
K00549	1.75485			0.0463016
K03543	1.75092			0.036904
K01792	1.87474			0.0463016
K03810	1.48059			0.036904
K01051	1.91918			0.0495346
K06180	1.90275			0.0495346
K05818	1.91258			0.0495346
K08224	1.8347			0.0463016
K00432	1.81643			0.0463016
K04773	1.63418			0.0495346
K02472	1.21674			0.036904
K03459	1.5857			0.036904
K07703	1.6944			0.036904
K09808	1.33785			0.0463016
K03702	1.85525			0.0495346
K01008	1.72462			0.0463016
K00901	1.62884			0.036904
K01169	1.85204			0.0495346
K01667	1.68321			0.0463016
K01681	1.5464			0.036904
K02461	1.59395			0.036904
K00113	1.35854			0.036904
K11105	1.12294			0.036904
K03326	1.01657			0.036904
K12152	1.57538			0.036904
K00789	1.71652			0.0495346
K03820	1.45097			0.036904
K07674	1.75273			0.0495346
K00768	1.73303			0.0495346
K10011	1.16533			0.036904
K01928	1.40471			0.0495346
K01484	1.44489			0.036904
K03646	1.48687			0.0495346
K16322	1.54451			0.0495346
K08324	1.15261			0.036904
K09971	1.0725			0.036904
K07715	1.43912			0.0463016
K10110	0			-
K10112	0			-
K19265	1.18777			-
K19267	1.8717			-
K18326	0			-
K05844	1.23602			-
K05845	0			-
K05846	1.03025			-
K05847	1.49873			-
K04083	1.9737			-
K04082	3.25877			-
K04081	2.55245			-
K04080	3.16291			-
K04087	2.32198			-
K04085	1.44044			-
K04084	1.80967			-
K15540	0			-
K04088	2.59084			-
K15545	0.826632			-
K15547	0.982669			-
K00989	2.24955			-
K01104	1.31075			-
K00981	2.44259			-
K05592	2.55221			-
K05590	2.29743			-
K05591	0.532875			-
K05596	2.51905			-
K05594	2.01969			-
K05595	0			-
K02045	2.31226			-
K01297	1.1483			-
K05601	0.273968			-
K02926	3.90515			-
K00216	0			-
K00215	0.904746			-
K00219	1.91495			-
K02038	0			-
K02039	1.74591			-
K01744	2.62242			-
K02031	0.517804			-
K02033	0			-
K02034	0			-
K02035	1.28099			-
K02036	1.91442			-
K02037	0.952034			-
K01585	2.09113			-
K01586	2.65707			-
K01581	1.25566			-
K01580	1.00843			-
K13497	2.16425			-
K01589	1.55693			-
K01588	1.99065			-
K13654	1.58243			-
K13655	2.39813			-
K13650	2.98826			-
K13651	2.58169			-
K08349	0.994226			-
K02456	1.45275			-
K02457	1.00586			-
K02454	1.08259			-
K02455	0.406579			-
K02100	1.01573			-
K02453	1.28051			-
K02450	0.588626			-
K02451	1.054			-
K03455	1.49099			-
K02109	3.12326			-
K03981	2.8737			-
K02459	0			-
K08137	1.76482			-
K01639	1.85356			-
K01638	2.66533			-
K01637	2.23499			-
K01633	2.36857			-
K02058	2.20082			-
K01631	1.36785			-
K01630	1.49274			-
K14055	2.8062			-
K14054	1.16262			-
K02858	2.8923			-
K03522	0			-
K03524	2.1894			-
K14053	0			-
K03526	1.56912			-
K02852	0.684473			-
K02853	0.649993			-
K02851	1.83223			-
K02856	1.42288			-
K14058	1.96125			-
K02854	1.86278			-
K02855	1.72521			-
K03671	1.96401			-
K03670	3.32539			-
K03673	2.58774			-
K03672	2.24903			-
K03675	2.32479			-
K03674	1.75294			-
K03676	3.76595			-
K09761	2.32718			-
K09760	1.84433			-
K09767	2.30615			-
K02217	4.09748			-
K09768	1.37765			-
K15548	1.93797			-
K15549	0.853899			-
K03299	1.19273			-
K03293	1.49272			-
K03292	0.847684			-
K03291	1.91451			-
K03290	0.900275			-
K03297	2.17027			-
K13479	1.58905			-
K03072	2.12784			-
K03071	2.44543			-
K03077	0			-
K03076	3.56321			-
K03075	3.34785			-
K03079	0.666152			-
K03078	0			-
K03271	1.99688			-
K03270	2.84525			-
K03273	2.32891			-
K03272	1.68014			-
K06131	2.2606			-
K06133	1.24182			-
K06132	0			-
K03186	2.52318			-
K03185	1.6676			-
K03184	1.71929			-
K03183	2.03223			-
K03182	1.89471			-
K03181	2.72583			-
K16013	1.45589			-
K07358	3.14504			-
K16012	1.43103			-
K07356	0			-
K07357	2.1523			-
K07354	0			-
K07353	0			-
K07351	2.36396			-
K09908	2.54683			-
K09900	2.80895			-
K06223	2.42636			-
K06222	2.02687			-
K09904	2.90232			-
K09907	1.69579			-
K09906	1.21386			-
K06918	0.763999			-
K06917	1.06863			-
K06916	2.37327			-
K06915	1.66421			-
K06911	2.13384			-
K00773	3.20696			-
K08984	0			-
K08989	0.758782			-
K10439	3.57112			-
K10213	0			-
K10748	2.75233			-
K18831	1.57468			-
K01910	2.10331			-
K01911	0.397017			-
K01916	3.12801			-
K01914	1.72674			-
K01915	3.59161			-
K01918	2.52349			-
K01919	2.29322			-
K18140	0			-
K07771	1.68447			-
K07772	0			-
K07773	2.61658			-
K05939	1.11135			-
K07172	2.50246			-
K07170	2.61133			-
K07171	2.68922			-
K00374	0.461661			-
K00371	1.21395			-
K00373	1.03212			-
K01358	2.78055			-
K18530	0.498165			-
K09161	2.94138			-
K09160	2.84894			-
K01355	2.48449			-
K01356	3.6163			-
K10109	0.368745			-
K10108	0			-
K15555	0			-
K15554	0			-
K15553	0			-
K15552	1.56447			-
K15551	1.97847			-
K15550	0			-
K01823	0.839416			-
K01821	0			-
K04075	1.45383			-
K04073	0			-
K00998	2.07796			-
K04691	2.05362			-
K00995	0			-
K00997	1.90909			-
K03151	1.62773			-
K02931	4.18759			-
K17759	1.83926			-
K00208	2.45187			-
K01000	1.13526			-
K13483	1.41304			-
K13480	0			-
K14441	1.89802			-
K08194	1.41388			-
K08191	1.05863			-
K13643	3.67435			-
K01130	1.16477			-
K08354	1.31578			-
K01138	1.57791			-
K01139	2.20304			-
K08350	1.80079			-
K02113	3.03724			-
K02112	2.6621			-
K02110	3.40932			-
K02441	2.61154			-
K02115	2.41468			-
K03466	0			-
K01649	3.25887			-
K01643	0.303028			-
K01647	2.30165			-
K02598	1.44451			-
K02027	0.420331			-
K02026	0.644593			-
K14062	1.4813			-
K14063	1.91421			-
K14064	2.01594			-
K14065	3.05937			-
K02020	1.54005			-
K02841	0.533506			-
K02843	1.61229			-
K03517	1.89911			-
K02032	0.86499			-
K02846	1.3425			-
K03885	2.46664			-
K06039	1.93428			-
K03210	3.67217			-
K02200	0			-
K13498	2.52604			-
K02834	2.29216			-
K19416	1.2923			-
K03088	3.85647			-
K03089	3.23284			-
K03086	2.54088			-
K16693	1.15098			-
K16692	0.135704			-
K03082	0			-
K03080	1.07781			-
K03645	2.82681			-
K03647	2.40459			-
K03641	3.19609			-
K03642	1.97627			-
K03643	1.9168			-
K03648	1.72812			-
K03649	2.32326			-
K13918	0.47227			-
K07184	2.02706			-
K06214	1.64833			-
K09935	1.75333			-
K09936	1.92399			-
K06217	2.44154			-
K07349	0			-
K06211	1.80518			-
K09933	2.52938			-
K07347	1.30945			-
K07343	1.39799			-
K11645	1.37388			-
K06969	1.49424			-
K00748	1.45537			-
K02680	1.33589			-
K07507	0			-
K08994	1.18555			-
K08997	1.73786			-
K08996	0.799193			-
K08993	1.70718			-
K08992	1.58359			-
K09802	3.73116			-
K16346	1.06319			-
K09806	2.72127			-
K09807	1.92556			-
K10914	2.91255			-
K10773	1.42925			-
K10778	0			-
K18697	2.46352			-
K18691	1.22059			-
K07165	1.09951			-
K00340	2.44496			-
K00342	1.27465			-
K00343	0.685285			-
K00344	2.11126			-
K00697	2.06668			-
K05820	0.746577			-
K00526	1.96644			-
K01839	2.49333			-
K01838	0			-
K01835	2.87287			-
K01834	3.00668			-
K02518	2.93705			-
K00528	2.63009			-
K00529	1.13499			-
K04069	2.34852			-
K04065	1.9619			-
K04064	2.12334			-
K04067	1.70064			-
K04063	1.86899			-
K04062	2.91775			-
K09923	3.05355			-
K07040	3.45733			-
K09921	1.63749			-
K19336	2.32497			-
K10004	2.03252			-
K09920	2.14581			-
K10002	2.10559			-
K10003	2.06044			-
K10000	1.93941			-
K10001	4.14182			-
K09927	0.126816			-
K09024	1.78841			-
K03980	1.20848			-
K09022	2.67847			-
K00027	2.16559			-
K09020	1.88002			-
K09021	2.41262			-
K02909	3.39666			-
K08218	0.644323			-
K08219	1.07114			-
K02904	3.96193			-
K02902	4.0898			-
K07722	1.38498			-
K00239	1.03011			-
K15634	2.09103			-
K15633	1.82651			-
K14588	2.45457			-
K14587	1.26593			-
K01012	2.20403			-
K00832	1.33389			-
K00833	0.952196			-
K00831	2.62656			-
K04334	2.89958			-
K04337	0.805873			-
K04336	0			-
K01126	2.22395			-
K04333	1.03646			-
K08322	1.54655			-
K08323	0			-
K08320	0.981894			-
K08321	0			-
K04338	2.05458			-
K08325	1.75708			-
K02470	2.18693			-
K02471	0			-
K02477	1.86556			-
K01659	2.01213			-
K01653	3.29201			-
K01652	3.15089			-
K01657	2.83176			-
K02876	3.71466			-
K02871	4.28183			-
K12138	0			-
K02879	2.69539			-
K02052	0			-
K02053	2.01555			-
K02056	3.56846			-
K02057	1.54745			-
K02054	1.21663			-
K02055	1.24747			-
K03503	2.48849			-
K03502	1.87677			-
K03501	2.49727			-
K03500	1.33712			-
K18979	1.70975			-
K03892	0.874656			-
K09748	2.95273			-
K13292	1.09949			-
K14057	1.58085			-
K03477	1.77811			-
K03476	0.999808			-
K03475	0			-
K03474	1.70739			-
K03472	2.07543			-
K03470	1.49544			-
K03478	1.78491			-
K03098	2.63585			-
K18800	1.87085			-
K17758	1.83926			-
K12507	1.04009			-
K14052	0.957419			-
K12500	2.33751			-
K03092	2.64628			-
K02302	1.73469			-
K02300	2.57333			-
K02301	2.9815			-
K13014	1.86169			-
K03651	1.4535			-
K03650	1.50426			-
K03656	0.235857			-
K12217	1.76369			-
K03654	0.993175			-
K15460	1.28247			-
K11748	1.77643			-
K11749	2.61776			-
K11746	1.17975			-
K11744	1.27133			-
K11745	0.613951			-
K11742	0			-
K11743	0			-
K11741	3.08805			-
K06203	1.54548			-
K06202	1.85209			-
K06201	1.41559			-
K06200	0.882767			-
K06207	2.38387			-
K06206	2.65832			-
K09925	1.91659			-
K06204	3.08922			-
K04844	0.868064			-
K03779	0			-
K03528	1.86922			-
K06971	1.87042			-
K06970	1.32336			-
K07082	1.95684			-
K00759	1.78192			-
K00758	1.18615			-
K07085	2.10808			-
K07088	0			-
K07089	1.04837			-
K00757	1.91003			-
K07574	3.49453			-
K11189	0.541105			-
K09817	2.18561			-
K09816	1.24527			-
K09815	1.72818			-
K09812	1.76589			-
K09811	1.09556			-
K09810	1.26768			-
K06006	4.29392			-
K10763	0			-
K01939	2.34378			-
K01934	1.10371			-
K02669	0			-
K01937	2.70799			-
K01933	2.53404			-
K07798	2.57903			-
K07799	1.27304			-
K07797	0			-
K07792	0.773416			-
K07791	1.89007			-
K07150	1.04391			-
K07153	1.24373			-
K07154	0.666778			-
K07156	3.37551			-
K07404	1.07217			-
K07402	1.0538			-
K00684	1.59395			-
K05835	0			-
K05834	2.27717			-
K05837	1.51372			-
K05839	2.86717			-
K01808	2.11591			-
K01809	1.80999			-
K00537	1.12153			-
K15539	1.63878			-
K01803	2.54918			-
K01805	1.11198			-
K01807	1.67509			-
K11183	2.00995			-
K01247	1.29891			-
K01243	2.08398			-
K01241	1.63225			-
K10015	2.34357			-
K10014	2.9819			-
K14260	2.19448			-
K10016	2.18552			-
K10013	2.38842			-
K10012	0			-
K02919	2.08739			-
K02916	3.87629			-
K02914	3.15564			-
K00228	1.71837			-
K19303	1.87523			-
K02682	0.691149			-
K02681	0			-
K01069	2.90313			-
K02687	0			-
K02686	4.12688			-
K01791	1.26636			-
K02688	0.628655			-
K01066	0.636944			-
K00826	3.08247			-
K00821	1.62816			-
K00823	1.2002			-
K05499	2.23323			-
K01488	2.47017			-
K01489	1.20903			-
K01485	1.18943			-
K01486	0.496438			-
K01480	2.12217			-
K01664	2.03746			-
K01665	2.06986			-
K01666	0.806453			-
K01661	0.936345			-
K02469	1.76756			-
K02468	1.52822			-
K02467	0.544207			-
K02466	1.31495			-
K16695	0			-
K02462	0			-
K02460	0.794658			-
K01466	0.372526			-
K01467	1.74556			-
K01464	0.857686			-
K01465	2.59605			-
K01462	3.29051			-
K01460	1.27176			-
K01935	1.51545			-
K02860	3.8097			-
K09251	1.07955			-
K02864	4.3887			-
K13069	2.19316			-
K02548	1.28977			-
K02041	0			-
K02040	1.73384			-
K02043	0			-
K05541	0			-
K05540	2.70259			-
K02047	2.04855			-
K02046	2.28019			-
K02048	3.44218			-
K18968	0.786917			-
K03319	0.448067			-
K03316	0.762068			-
K03314	0.926933			-
K03312	2.9345			-
K03313	1.81425			-
K03310	1.72261			-
K03311	1.6642			-
K03790	2.31283			-
K03796	2.73377			-
K13288	2.17644			-
K03798	2.83205			-
K13283	1.92047			-
K03402	2.34261			-
K12289	0			-
K03407	0			-
K10831	2.06297			-
K03408	0			-
K18928	1.83912			-
K17722	1.66203			-
K17723	0.733607			-
K02315	2.16909			-
K02314	2.12232			-
K02317	1.55389			-
K02316	2.99388			-
K12962	1.29259			-
K06167	0.639058			-
K02313	2.77404			-
K19055	1.66199			-
K09999	0			-
K01686	2.16113			-
K02400	0			-
K01684	0.872548			-
K08680	0.689447			-
K01685	1.88581			-
K02549	1.03994			-
K11755	1.98262			-
K11754	1.42345			-
K11751	1.17579			-
K11750	1.75088			-
K11752	2.53519			-
K07406	1.35664			-
K13938	1.84433			-
K09790	2.36131			-
K09791	0			-
K11991	1.74339			-
K09794	2.7541			-
K11996	1.64302			-
K09798	1.73684			-
K03169	1.12967			-
K07091	1.88538			-
K01448	2.33834			-
K07095	2.18859			-
K09612	0.916063			-
K10972	0			-
K07560	2.32125			-
K10974	0.139007			-
K07566	2.19329			-
K09862	0			-
K11192	0.379643			-
K11191	0.379643			-
K09861	1.24691			-
K10710	0.961578			-
K10711	2.25378			-
K10716	1.91431			-
K01929	1.24804			-
K01923	2.60847			-
K08160	0			-
K01921	2.69122			-
K01920	2.52385			-
K11179	2.6325			-
K01925	1.75882			-
K01924	1.72695			-
K00322	1.86319			-
K08162	0.45381			-
K00324	1.50097			-
K00325	1.57216			-
K07784	0.344252			-
K07786	1.2428			-
K07780	1.90221			-
K07783	1.47457			-
K06940	2.13609			-
K06941	1.95088			-
K06942	2.30931			-
K07148	0.850706			-
K07147	2.01263			-
K07146	2.02526			-
K10804	3.19415			-
K10805	2.5303			-
K06949	2.06007			-
K07141	1.12795			-
K07140	1.91786			-
K09136	1.61381			-
K09131	2.69004			-
K01816	1.02617			-
K01815	1.88633			-
K01814	1.35276			-
K05808	3.71289			-
K01812	1.84639			-
K01810	2.33274			-
K05804	2.41212			-
K05805	2.26947			-
K05807	3.22039			-
K05800	2.51625			-
K05801	1.91127			-
K05803	3.85365			-
K04047	4.08894			-
K04046	0.358992			-
K04045	0.302892			-
K04044	2.32477			-
K04042	1.88004			-
K00782	0.819455			-
K04567	2.22529			-
K00784	0.668319			-
K00036	2.82571			-
K00031	2.51402			-
K01255	2.41031			-
K01256	1.75716			-
K01250	1.26652			-
K01252	0.964716			-
K19354	0			-
K10026	3.17191			-
K09001	2.22013			-
K04568	1.99743			-
K08234	2.52188			-
K01079	1.45423			-
K02679	0			-
K00813	3.30477			-
K00817	2.49106			-
K08304	2.05653			-
K08305	1.75998			-
K08307	2.92588			-
K08301	1.8574			-
K08303	1.85413			-
K08308	2.12095			-
K05796	1.20944			-
K05790	1.65864			-
K01491	1.87531			-
K01497	2.73156			-
K05799	2.42881			-
K01495	2.70099			-
K01494	1.83919			-
K01673	3.59241			-
K01671	0			-
K01676	2.56933			-
K01679	2.38892			-
K02782	0			-
K02783	1.42405			-
K02784	3.08182			-
K02897	0			-
K02895	4.31323			-
K13051	2.18845			-
K01786	0.418019			-
K01785	2.18164			-
K01784	1.49232			-
K01783	2.6708			-
K01782	0.794385			-
K02071	1.3622			-
K02072	2.91284			-
K01788	1.48734			-
K02526	1.20396			-
K02527	1.47764			-
K02523	1.9572			-
K02520	3.9286			-
K02521	1.20128			-
K03305	1.68978			-
K03304	1.70469			-
K03307	1.36742			-
K02528	2.34597			-
K02529	2.46289			-
K02099	1.38923			-
K03781	0			-
K03780	0			-
K03785	1.90424			-
K03784	2.23898			-
K03787	1.81421			-
K03789	2.47407			-
K03788	1.96498			-
K03413	1.39442			-
K03414	0			-
K03417	1.39046			-
K11717	0.106432			-
K09901	2.13084			-
K06173	1.51625			-
K06177	0			-
K06176	1.52224			-
K06179	1.90103			-
K06178	2.22791			-
K09903	2.5882			-
K09902	3.04803			-
K10017	2.20476			-
K14261	2.48643			-
K12145	0			-
K12144	0			-
K12147	2.45471			-
K12140	0			-
K12143	0			-
K12142	0.845382			-
K12149	2.35251			-
K12148	4.13995			-
K07312	1.34531			-
K07313	3.21313			-
K07311	1.64253			-
K07314	0			-
K07319	1.76959			-
K16088	2.01873			-
K16089	0.965553			-
K16087	1.44875			-
K09788	0			-
K09786	1.86089			-
K12529	1.17365			-
K16066	2.70984			-
K13038	1.27249			-
K10563	1.98217			-
K18778	1.91331			-
K10440	2.64506			-
K19229	2.04369			-
K12700	0.747347			-
K07559	1.87729			-
K07229	1.49572			-
K07224	1.77077			-
K07223	1.63831			-
K07552	1.64221			-
K13244	0.961518			-
K19227	1.41667			-
K10709	1.38767			-
K10708	0.919173			-
K03207	0			-
K00331	2.06453			-
K00330	2.28232			-
K00335	0.999036			-
K00334	1.82717			-
K00337	0			-
K00336	0			-
K00338	1.13918			-
K16264	1.85644			-
K07139	0			-
K06957	0			-
K06956	2.70062			-
K16263	1.89821			-
K06959	1.45521			-
K07136	1.95047			-
K15582	1.09797			-
K09125	2.34789			-
K05819	0.813159			-
K01866	2.65268			-
K01867	2.3367			-
K05813	1.35842			-
K05812	1.37204			-
K05811	2.44539			-
K05810	1.45535			-
K05816	1.08018			-
K05815	0.940363			-
K05814	0.286928			-
K04032	0			-
K04033	0.558623			-
K04031	0			-
K07042	2.30845			-
K07043	1.19414			-
K00799	2.44004			-
K00797	2.77674			-
K00024	2.90052			-
K00795	2.08081			-
K00794	2.68669			-
K00793	2.61092			-
K07048	1.18048			-
K00790	2.27062			-
K09017	2.41261			-
K09016	1.24755			-
K09015	1.98205			-
K09014	2.35264			-
K09013	2.50015			-
K01262	1.97768			-
K01265	2.40239			-
K09019	1.75598			-
K09018	2.78735			-
K08227	0			-
K08225	0.818452			-
K08223	1.7673			-
K10038	1.94287			-
K10037	2.30828			-
K10036	4.10473			-
K17938	1.78307			-
K19168	2.3488			-
K19166	2.03962			-
K01414	1.49832			-
K19162	3.65559			-
K19160	0			-
K19161	2.31032			-
K00241	1.7937			-
K00240	1.79542			-
K00242	2.00224			-
K00245	1.98093			-
K00244	1.73289			-
K00247	1.57635			-
K00246	0			-
K04764	3.53038			-
K04765	1.75544			-
K04762	2.18069			-
K04763	2.32937			-
K04760	1.96054			-
K04761	2.42135			-
K00806	2.87524			-
K00800	1.72184			-
K08313	1.34431			-
K08312	2.48077			-
K08311	3.05311			-
K08310	2.3641			-
K08317	1.30069			-
K08316	2.07577			-
K08315	1.95897			-
K08314	1.49466			-
K08319	0			-
K08318	0			-
K05782	1.5033			-
K05781	0			-
K05780	0			-
K05787	2.91445			-
K05786	0.874573			-
K05785	1.99149			-
K14392	1.32632			-
K05788	3.07575			-
K15268	1.54426			-
K05368	2.31557			-
K01689	2.45069			-
K02401	1.43933			-
K01687	0.561042			-
K02402	1.48906			-
K02799	2.16301			-
K02798	2.18773			-
K01443	2.08481			-
K02791	1.74171			-
K02790	1.74171			-
K02793	2.31982			-
K02795	2.69388			-
K02794	2.31982			-
K02796	2.34281			-
K13735	1.081			-
K02886	2.91348			-
K02881	3.70806			-
K04564	2.63503			-
K04565	2.27062			-
K02069	0			-
K02068	1.56411			-
K01042	1.57378			-
K02063	0			-
K02062	0			-
K02067	2.77367			-
K02066	2.23883			-
K02065	2.63954			-
K02064	1.66273			-
K02535	3.29141			-
K02533	1.98409			-
K02532	0			-
K02081	1.84736			-
K02080	2.54528			-
K02083	0.127806			-
K12957	0.525138			-
K03424	2.37216			-
K03425	2.64154			-
K03426	1.73583			-
K03427	1.55898			-
K03756	1.61423			-
K03757	1.13775			-
K03755	1.99724			-
K03752	2.18456			-
K03753	1.78011			-
K03750	1.79408			-
K03758	1.34313			-
K03759	0.735541			-
K06149	3.44071			-
K06144	3.5681			-
K06145	0.879476			-
K06146	1.77578			-
K06140	0			-
K06141	1.39801			-
K06142	2.83701			-
K06143	2.00282			-
K06205	3.20688			-
K03688	2.21305			-
K03683	2.19739			-
K03684	0.935648			-
K03685	3.02442			-
K03686	2.01407			-
K03687	0			-
K03110	2.09217			-
K03111	2.9385			-
K03112	2.02882			-
K03113	2.52407			-
K07305	3.18114			-
K07304	2.25334			-
K03116	3.22916			-
K03117	3.05127			-
K03118	2.43245			-
K07308	1.60136			-
K13953	1.27277			-
K13954	0.183411			-
K07300	2.26579			-
K16092	1.68611			-
K07348	2.46652			-
K16074	0			-
K07307	1.43408			-
K10550	0			-
K10555	1.00849			-
K10557	0			-
K03119	2.33344			-
K06890	2.44296			-
K06891	3.66699			-
K07238	1.65676			-
K06895	1.76378			-
K07235	1.08128			-
K07237	1.42632			-
K06899	2.23434			-
K07232	2.07394			-
K11391	1.30996			-
K01669	1.40872			-
K05966	0			-
K02565	1.37106			-
K08641	1.58473			-
K00658	1.92727			-
K00656	2.80328			-
K00657	3.26385			-
K00655	2.29021			-
K00652	1.6074			-
K00651	1.68933			-
K07121	1.61909			-
K07120	0.790395			-
K07122	2.51588			-
K10824	0			-
K07127	2.06298			-
K07126	2.30191			-
K01870	1.76636			-
K01875	2.29836			-
K01876	2.69845			-
K01879	1.31439			-
K01878	1.60678			-
K04020	0.945249			-
K04023	0			-
K04022	0			-
K04025	1.53978			-
K04027	0			-
K04026	0			-
K04029	1.38036			-
K04028	0			-
K07056	2.23947			-
K07053	1.17485			-
K00012	1.14308			-
K00014	2.39305			-
K07058	1.75267			-
K07340	0			-
K00278	1.71956			-
K01305	0.475667			-
K04774	2.31704			-
K04770	2.16626			-
K04772	2.37862			-
K02654	0.960933			-
K00878	2.11754			-
K00879	2.00494			-
K13638	3.16536			-
K13639	0			-
K00872	2.53726			-
K00873	2.50133			-
K13636	0.759606			-
K13637	1.50827			-
K00876	1.98114			-
K13631	0			-
K00874	1.12449			-
K04487	3.52212			-
K04485	1.5995			-
K04488	0			-
K05778	0.314608			-
K05779	1.05464			-
K05776	1.30078			-
K05777	1.60321			-
K05774	0			-
K02044	0			-
K01698	2.23627			-
K01695	2.35139			-
K01696	2.54383			-
K01690	1.16622			-
K00906	1.22853			-
K01056	2.57928			-
K01058	1.98666			-
K05516	1.56235			-
K05517	2.16784			-
K02500	1.90018			-
K02501	1.60245			-
K02503	2.24327			-
K02504	0.952099			-
K02505	0.463051			-
K02507	1.03043			-
K12944	0			-
K12941	2.0707			-
K12940	2.17908			-
K12943	2.8842			-
K12942	1.56158			-
K03439	1.99841			-
K02430	2.01065			-
K13381	1.39542			-
K03925	3.14164			-
K03926	3.00123			-
K02438	2.19117			-
K02439	2.08092			-
K03435	2.00501			-
K03212	1.08422			-
K03747	3.47431			-
K03746	3.63444			-
K03217	2.25796			-
K03216	0			-
K03214	2.0996			-
K13890	1.04637			-
K13891	1.18922			-
K13892	2.10199			-
K03218	1.14329			-
K03749	1.84998			-
K03748	1.2883			-
K02348	2.15566			-
K06158	0.197321			-
K02342	1.30257			-
K02343	0.923309			-
K02340	1.89001			-
K02341	2.17186			-
K02346	1.5885			-
K06156	0.847624			-
K06155	1.23169			-
K16868	2.37967			-
K03690	2.01411			-
K09475	1.04171			-
K09477	0.335168			-
K09476	4.33352			-
K09471	0.909064			-
K09470	1.60499			-
K09473	1.30428			-
K09472	0.987484			-
K03327	1.41136			-
K03324	0.883558			-
K03322	2.36532			-
K03321	1.53752			-
K03329	0.830447			-
K07236	1.9395			-
K19577	1.9611			-
K18531	0.746227			-
K03106	2.09526			-
K07336	1.0051			-
K07337	1.55089			-
K03100	2.1342			-
K00853	0.294213			-
K17713	2.47362			-
K17247	1.67735			-
K11940	1.2082			-
K06080	2.63282			-
K00858	1.72498			-
K04752	3.22929			-
K09857	2.24854			-
K06884	0			-
K06887	0			-
K06889	1.90489			-
K09858	3.07201			-
K03828	2.74339			-
K07592	0.585006			-
K05997	2.3135			-
K05995	1.36999			-
K07443	0.974778			-
K00648	2.26671			-
K07113	1.65099			-
K00645	2.03385			-
K00647	2.758			-
K00640	1.88345			-
K07685	1.8395			-
K07686	1.54915			-
K10544	0			-
K10543	1.87926			-
K10542	2.14243			-
K10541	1.2786			-
K10540	2.32075			-
K07688	1.55873			-
K07689	0.47922			-
K10549	0.852097			-
K01845	2.48208			-
K11392	0.972183			-
K01840	0.77612			-
K00005	1.10111			-
K04018	0			-
K04019	0			-
K04014	0			-
K04015	0			-
K04016	0.919257			-
K04017	0			-
K00009	2.39565			-
K04013	0			-
K02819	1.78889			-
K18446	1.94202			-
K00262	2.13156			-
K00266	1.70552			-
K08485	2.45574			-
K19147	0			-
K01998	1.11535			-
K01999	2.64954			-
K01992	1.59787			-
K01993	1.96727			-
K01990	2.66796			-
K01991	1.17439			-
K01996	1.04122			-
K01997	1.61575			-
K01995	1.64942			-
K01515	2.42501			-
K01512	2.19684			-
K00868	1.95194			-
K13628	3.27148			-
K00860	2.56028			-
K18141	0			-
K13620	0			-
K00865	0.862102			-
K00864	2.45554			-
K00867	1.99292			-
K14623	2.24314			-
K01194	1.38369			-
K01195	0			-
K01207	2.85934			-
K06164	0			-
K00912	0			-
K01420	3.05405			-
K00919	0.961745			-
K01424	1.79676			-
K01425	1.35747			-
K02647	1.63265			-
K14287	1.48453			-
K05501	2.11761			-
K03594	2.70987			-
K03595	1.69215			-
K03596	1.60653			-
K03590	3.68859			-
K03591	1.25289			-
K03592	1.68332			-
K03593	1.96398			-
K02517	1.855			-
K03598	2.71759			-
K03599	2.71582			-
K01736	1.37775			-
K01737	1.7963			-
K01735	2.22602			-
K01733	1.95854			-
K01738	3.46649			-
K01739	1.86513			-
K10823	2.14466			-
K12972	2.24573			-
K12973	1.39275			-
K12974	2.5371			-
K12975	1.80628			-
K03919	0			-
K02427	3.44444			-
K02426	2.40217			-
K05349	1.4808			-
K02428	1.9138			-
K03770	1.45075			-
K03771	1.99493			-
K03772	2.85737			-
K03773	2.6333			-
K03774	1.6843			-
K03775	3.05474			-
K03776	0.593766			-
K03777	1.73788			-
K03778	1.81581			-
K18850	1.69939			-
K12372	1.30756			-
K12370	0			-
K12371	1.18213			-
K02358	3.16943			-
K02356	2.53214			-
K16703	0			-
K16704	0			-
K13574	1.69516			-
K12112	0.966573			-
K12113	1.31367			-
K18889	1.00912			-
K19540	0.878225			-
K12288	0.618338			-
K03179	1.77152			-
K09996	1.2147			-
K09997	1.59744			-
K09994	0			-
K07322	2.46487			-
K09998	1.03617			-
K07320	1.59887			-
K03177	0			-
K08163	0			-
K13889	2.07844			-
K13888	1.70577			-
K18702	0.172872			-
K13641	2.16589			-
K16053	1.44087			-
K16052	1.39794			-
K07214	1.36597			-
K15834	1.40406			-
K15835	0			-
K06181	1.36933			-
K06182	2.06118			-
K06183	2.10853			-
K06186	3.24935			-
K06187	2.18077			-
K11719	2.59614			-
K06189	2.02154			-
K00151	0			-
K15832	1.29575			-
K07589	2.79583			-
K07588	0.926178			-
K06858	2.07984			-
K10441	2.50344			-
K11139	0.63241			-
K05984	2.06074			-
K05982	1.26633			-
K07452	1.3267			-
K07107	2.8038			-
K07106	0.281874			-
K07459	1.87261			-
K07109	2.65887			-
K00673	2.41281			-
K00674	2.24654			-
K00675	1.97237			-
K00677	2.43667			-
K07690	1.5408			-
K10537	1.42347			-
K06980	2.49545			-
K09893	2.51624			-
K10538	1.75735			-
K10539	1.25117			-
K16291	1.93714			-
K02445	1.0284			-
K02444	1.94172			-
K03581	0.652641			-
K02446	1.54133			-
K00073	0.51349			-
K00076	2.18916			-
K00077	1.92354			-
K00075	2.22428			-
K09898	2.27399			-
K02560	1.97768			-
K07071	2.03051			-
K07070	2.19743			-
K19156	2.91137			-
K19155	1.09254			-
K08279	0			-
K08276	1.63114			-
K08277	1.91627			-
K00299	1.11363			-
K00297	2.74757			-
K01048	1.21726			-
K00108	0.552006			-
K00104	0.0541002			-
K00101	0			-
K00854	1.50503			-
K00855	2.23841			-
K00857	0			-
K00850	2.64418			-
K00851	1.52882			-
K00852	2.08203			-
K04758	2.1945			-
K04755	2.76381			-
K04754	1.66326			-
K04753	1.3027			-
K00859	1.98138			-
K04751	1.79365			-
K04750	2.35513			-
K01185	1.71729			-
K01187	0.69719			-
K15722	0			-
K15724	2.65787			-
K02745	1.52497			-
K02742	0			-
K01439	2.02625			-
K01438	2.19238			-
K00925	2.77495			-
K00926	0.668319			-
K00927	2.74243			-
K00928	1.87449			-
K01433	1.91958			-
K05539	1.84396			-
K08296	2.18823			-
K08297	1.2088			-
K02986	4.19859			-
K15830	0.247293			-
K15831	0.589968			-
K15833	1.24895			-
K02988	1.54893			-
K08298	0.71876			-
K02568	0			-
K02569	1.24048			-
K03587	1.86882			-
K03585	2.78651			-
K03584	1.47781			-
K02563	1.78411			-
K03589	2.51902			-
K03588	1.75646			-
K02566	1.82968			-
K02564	2.66236			-
K05245	0.968027			-
K12963	2.49325			-
K01720	1.34891			-
K12961	1.40134			-
K14061	2.40352			-
K14742	0			-
K14744	1.99963			-
K02182	1.44286			-
K12369	1.43066			-
K02361	1.09773			-
K02363	0.879524			-
K03767	2.63471			-
K03765	1.53214			-
K03764	2.01079			-
K03761	1.73591			-
K03760	0.597401			-
K02167	1.75765			-
K05708	0.401782			-
K02160	3.0641			-
K02168	0.806606			-
K02169	1.29921			-
K07090	1.04825			-
K15773	1.41714			-
K18997	2.69866			-
K12299	0.417546			-
K09982	3.33129			-
K12291	1.33735			-
K12290	0			-
K12368	3.24853			-
K11922	1.16449			-
K11923	1.96785			-
K11920	0.668515			-
K11921	1.2127			-
K11926	2.70973			-
K03769	2.3451			-
K11924	1.975			-
K11925	1.01525			-
K03768	2.13355			-
K10973	2.29332			-
K07262	1.35223			-
K07263	1.07724			-
K07261	1.82545			-
K07264	0.861053			-
K12582	0.647785			-
K07269	2.57951			-
K09456	1.42703			-
K10975	0			-
K06199	0.735608			-
K06197	1.64687			-
K06195	2.66954			-
K06194	3.8369			-
K06193	2.37541			-
K06192	1.87978			-
K06191	1.79783			-
K06190	2.51527			-
K11104	1.51804			-
K11106	0			-
K11107	2.47341			-
K11102	1.51975			-
K11103	2.01939			-
K10986	0			-
K07862	1.64627			-
K10984	0			-
K00971	0			-
K00970	1.78336			-
K00661	2.03618			-
K06997	2.31895			-
K07460	1.12354			-
K07461	1.63019			-
K06999	1.35042			-
K07666	2.29344			-
K07667	0			-
K07664	2.36787			-
K07665	2.95686			-
K07662	2.82886			-
K07663	1.83555			-
K06447	1.69739			-
K10679	3.08162			-
K07483	1.76138			-
K07480	2.57003			-
K08483	3.01185			-
K07641	1.7683			-
K00598	0.962577			-
K07642	1.50152			-
K07643	1.88898			-
K00065	0			-
K08723	1.52096			-
K00068	1.27901			-
K03577	2.07491			-
K07645	0.646751			-
K07008	1.78967			-
K07000	2.35886			-
K07001	2.28304			-
K07007	1.68609			-
K00285	2.15536			-
K13630	1.77515			-
K00287	2.12251			-
K07713	0.686776			-
K07711	2.00209			-
K00117	0.503358			-
K00116	1.56604			-
K00111	2.59151			-
K00112	0.94549			-
K00840	2.49335			-
K00845	2.15859			-
K00849	1.53689			-
K00848	1.25177			-
K01534	0.554036			-
K15737	1.80474			-
K15736	1.71558			-
K15735	1.55761			-
K19238	2.77105			-
K09181	2.20864			-
K19234	2.33607			-
K19235	2.60947			-
K19230	0.638486			-
K01881	2.14027			-
K01883	1.73441			-
K01885	1.65169			-
K01886	2.3218			-
K01887	1.81447			-
K08591	1.57891			-
K01889	2.39871			-
K01226	1.40728			-
K01222	1.5794			-
K01223	2.67784			-
K02759	0			-
K01150	0			-
K01151	2.07159			-
K02755	0.623048			-
K02757	0.623048			-
K02756	0.623048			-
K01409	1.43302			-
K02753	0.063981			-
K01159	1.89923			-
K00939	4.12816			-
K05522	1.26604			-
K05520	1.37558			-
K05527	2.99956			-
K05526	1.16972			-
K01089	2.49037			-
K02622	1.141			-
K08281	2.14057			-
K02996	2.91802			-
K01082	2.38431			-
K15828	0			-
K08289	2.15278			-
K01085	2.15602			-
K01087	2.05689			-
K19048	1.48865			-
K03576	0.86629			-
K02570	0			-
K02573	1.02049			-
K01270	2.12945			-
K03572	1.88559			-
K02574	1.43627			-
K03570	1.68523			-
K03571	1.62927			-
K01710	0.823584			-
K01711	0			-
K01714	2.8668			-
K01716	2.65675			-
K01719	1.92348			-
K03972	3.28188			-
K03973	3.64214			-
K03970	4.34986			-
K03971	4.01681			-
K03976	0			-
K03977	2.27063			-
K03974	1.28806			-
K03975	2.27543			-
K01579	1.82686			-
K03978	2.34788			-
K03979	2.68148			-
K02199	0.84592			-
K13378	0.825905			-
K14170	3.06517			-
K08138	1.84786			-
K02193	0			-
K02192	3.62179			-
K02197	1.11727			-
K02195	0			-
K02194	0			-
K02372	2.46822			-
K03718	2.1449			-
K03719	3.3607			-
K03712	3.05741			-
K02379	1.24816			-
K03711	3.93767			-
K03717	1.58261			-
K03488	0			-
K02170	1.60698			-
K02173	1.84645			-
K03482	0			-
K03487	1.82031			-
K03485	0.870983			-
K18988	1.51223			-
K03808	1.96285			-
K03809	1.68939			-
K03807	1.88928			-
K03804	2.09449			-
K03805	2.03548			-
K03803	1.26083			-
K03800	1.77494			-
K03624	2.77038			-
K03625	1.02876			-
K03150	1.33581			-
K03623	1.88116			-
K03152	1.98961			-
K03621	1.98783			-
K03628	2.99016			-
K03629	1.56082			-
K11927	1.80475			-
K11930	0.791174			-
K11933	0			-
K11932	3.01504			-
K11935	0			-
K11934	3.54364			-
K11936	0			-
K11939	0.879154			-
K11938	1.11208			-
K07273	1.83119			-
K07275	1.53624			-
K07274	2.55617			-
K07277	1.93705			-
K07278	1.92516			-
K09889	2.37866			-
K12136	2.03348			-
K12137	1.07048			-
K11733	1.23853			-
K11732	0.679701			-
K11737	2.25446			-
K12139	0.524078			-
K11735	1.05682			-
K16325	1.63795			-
K06871	1.43282			-
K06872	0			-
K16326	1.08954			-
K16321	0.78688			-
K16329	1.19473			-
K16328	0			-
K00610	3.46596			-
K00611	2.20754			-
K00616	2.68583			-
K08177	1.73151			-
K07479	2.54622			-
K07478	1.35546			-
K07473	3.64871			-
K07471	1.9382			-
K07470	2.76936			-
K07474	1.3851			-
K09954	0			-
K07679	0.046486			-
K07678	0.0404033			-
K07675	0.968593			-
K01813	1.20023			-
K07673	1.58528			-
K07495	1.07791			-
K07497	2.13964			-
K07496	1.91028			-
K07491	0.245002			-
K07490	1.47667			-
K11208	1.53438			-
K15034	2.20043			-
K11203	1.20223			-
K11202	1.21352			-
K11201	0.541105			-
K00058	2.26242			-
K00059	2.60042			-
K00052	2.76969			-
K00053	2.55544			-
K07019	1.63132			-
K07014	0			-
K15256	1.23078			-
K18479	0.697868			-
K18478	0			-
K15257	1.64913			-
K18471	0.594742			-
K07701	1.91719			-
K07700	1.38828			-
K07702	1.78326			-
K00121	1.53973			-
K00123	1.2627			-
K00124	1.38289			-
K00127	1.42925			-
K02452	0			-
K14187	1.6045			-
K05887	0			-
K05880	2.02329			-
K14348	1.86394			-
K14347	0			-
K19226	1.07785			-
K19221	1.96363			-
K19222	0			-
K15584	0.807747			-
K15585	0			-
K15587	0			-
K15580	2.96632			-
K15581	1.93776			-
K00540	2.36983			-
K01897	2.15913			-
K01232	0.803075			-
K01895	0			-
K01894	1.41237			-
K01892	1.509			-
K02768	2.00995			-
K02769	2.22116			-
K01141	2.01697			-
K01142	0			-
K02760	3.66964			-
K02761	1.01134			-
K01419	2.26036			-
K00788	1.17381			-
K00948	2.85044			-
K09937	2.43467			-
K00942	3.13005			-
K00943	2.30558			-
K00940	2.25479			-
K00941	2.00541			-
K00946	1.69075			-
K00945	2.84086			-
K01096	1.65256			-
K01095	1.87552			-
K01093	1.27446			-
K01092	1.93617			-
K01091	1.65688			-
K01525	1.82254			-
K01524	1.79241			-
K02619	2.20773			-
K01521	2.09741			-
K02967	4.20062			-
K02963	3.92222			-
K02961	3.16162			-
K03569	2.55669			-
K03568	1.81016			-
K03565	1.93879			-
K03564	2.62794			-
K03566	1.71923			-
K03561	2.26911			-
K03560	2.76028			-
K03563	4.37127			-
K03562	2.36177			-
K01708	0.78495			-
K01706	0.838286			-
K01704	2.3072			-
K13632	2.37759			-
K14762	2.67554			-
K14761	1.81371			-
K03969	4.22548			-
K13694	2.16977			-
K13695	0			-
K02388	1.6625			-
K02389	1.56166			-
K02386	1.56329			-
K02387	1.64166			-
K17195	0			-
K03704	3.94772			-
K02380	0.769312			-
K02381	0.304213			-
K03499	1.41225			-
K03498	1.84453			-
K03490	1.37192			-
K03495	2.33948			-
K11720	2.17682			-
K18142	1.13094			-
K03814	2.32929			-
K03817	2.28259			-
K02818	1.78889			-
K03812	3.44699			-
K03635	1.74623			-
K03634	2.45761			-
K03636	2.39012			-
K03631	2.64034			-
K03630	1.00088			-
K03633	1.87905			-
K03632	0.447925			-
K03149	0.692152			-
K03148	1.1991			-
K03639	2.03174			-
K03638	1.77383			-
K03385	0.672283			-
K03386	3.22351			-
K06159	1.51488			-
K06282	1.4843			-
K06281	1.82791			-
K06287	2.26466			-
K06518	1.54436			-
K06048	1.66594			-
K06041	2.13799			-
K02437	2.32454			-
K12340	2.64164			-
K10985	0.908661			-
K09897	2.02751			-
K09896	2.51714			-
K09895	2.70672			-
K09894	2.5396			-
K07248	2.70758			-
K09892	3.19519			-
K09891	2.60387			-
K07245	2.75804			-
K07246	1.31922			-
K09899	2.76479			-
K07243	1.9124			-
K16138	2.01759			-
K03923	2.0862			-
K16135	1.05329			-
K16136	0.995738			-
K16137	1.73164			-
K11472	0			-
K11474	1.71146			-
K11477	2.30474			-
K06867	1.72019			-
K06866	2.72715			-
K06861	2.03664			-
K00600	2.86921			-
K00605	2.30066			-
K00604	2.29739			-
K00606	2.15994			-
K00609	2.71288			-
K03215	1.68057			-
K11738	0.6847			-
K09946	1.72146			-
K18843	1.47131			-
K07640	2.34362			-
K07393	1.87662			-
K07390	3.95539			-
K07391	0.723096			-
K07644	2.23375			-
K07397	2.67928			-
K07647	0			-
K13893	0.908057			-
K11065	2.54692			-
K13894	1.29331			-
K13895	1.67492			-
K12266	0.608223			-
K07024	2.3125			-
K07025	2.66807			-
K07027	0.816839			-
K03620	0			-
K00042	1.84801			-
K00041	1.31552			-
K00040	1.23314			-
K00046	0			-
K07803	1.41943			-
K09771	1.49517			-
K07806	1.67137			-
K06153	2.13367			-
K07462	1.0024			-
K00137	1.12907			-
K00135	1.12218			-
K00134	3.07367			-
K00133	3.18406			-
K00130	1.568			-
K01956	2.38855			-
K06157	1.40624			-
K01953	2.08306			-
K00138	1.30684			-
K00428	0			-
K07735	2.40563			-
K14977	0.633003			-
K07738	2.56834			-
K00425	2.34126			-
K00427	1.99667			-
K00426	0.800579			-
K16345	1.51565			-
K02297	2.67164			-
K00554	3.98079			-
K00557	2.05093			-
K00556	2.61465			-
K07660	0			-
K01175	1.52702			-
K01176	1.15419			-
K01179	0.744854			-
K15974	2.70981			-
K15977	1.55861			-
K16711	0.390042			-
K00950	1.56353			-
K00954	1.18991			-
K00957	3.71054			-
K00956	2.9811			-
K02601	2.97887			-
K02600	2.68749			-
K02972	0			-
K03558	2.56899			-
K03559	2.46343			-
K03550	2.32238			-
K03551	1.69967			-
K03553	3.34489			-
K03554	2.27586			-
K03557	3.2357			-
K01778	2.02713			-
K01772	1.25116			-
K01770	1.92359			-
K13243	0			-
K01775	1.38378			-
K02255	2.588			-
K02775	1.88411			-
K02773	2.4576			-
K14155	1.47967			-
K02770	2.22116			-
K13683	0			-
K08154	0.728097			-
K02779	1.74631			-
K08156	1.08904			-
K02399	2.4182			-
K02395	0.256393			-
K02394	0			-
K02397	0.249916			-
K02396	1.39399			-
K02391	0			-
K02390	1.44005			-
K02393	0.684473			-
K02392	0.941776			-
K05881	2.16002			-
K01608	0			-
K08682	1.48093			-
K02553	2.11342			-
K02552	1.6739			-
K02551	0			-
K02550	0			-
K02557	1.50422			-
[truncated: 351 more rows]

## Sheet: S.Table8
Supplemental Table 8. LEfSe results from asm-3 vs. N2 genes at day 10 comparison.
Feature	log(average)	Class	log(LDA)	p-value
K12943	3.56815	asm3	3.24729	0.0277078
K10439	3.94161	asm3	3.17084	0.0338949
K02909	3.58277	asm3	2.87997	0.0338949
K09858	3.1652	asm3	2.8055	0.0323129
K04752	3.09185	asm3	2.79106	0.0323129
K11934	3.45894	asm3	2.75981	0.0338949
K03557	3.05861	asm3	2.74526	0.0323129
K09917	3.08702	asm3	2.72358	0.0323129
K08998	3.14145	asm3	2.71911	0.0338949
K00657	3.1661	asm3	2.68641	0.0338949
K00024	2.9577	asm3	2.53839	0.0338949
K12500	2.85145	asm3	2.53373	0.0277078
K01255	2.00979	asm3	2.48596	0.0323129
K19270	2.88179	asm3	2.46735	0.0338949
K15536	2.71442	asm3	2.41935	0.0323129
K03796	2.82155	asm3	2.41173	0.0338949
K00925	2.97099	asm3	2.40408	0.0338949
K01735	2.44447	asm3	2.35658	0.0323129
K05838	2.27933	asm3	2.32626	0.0323129
K01667	1.84536	asm3	2.31578	0.0323129
K01921	2.7401	asm3	2.28263	0.0338949
K09018	2.43664	asm3	2.27356	0.0338949
K06178	2.19735	asm3	2.27045	0.0323129
K00673	2.60651	asm3	2.25627	0.0338949
K11752	2.1849	asm3	2.23259	0.0323129
K04773	1.75288	asm3	2.22725	0.0323129
K10805	2.52305	asm3	2.21251	0.0338949
K01752	2.10037	asm3	2.19141	0.0323129
K06899	2.4558	asm3	2.18011	0.0338949
K03110	2.26892	asm3	2.14776	0.0323129
K01433	2.16842	asm3	2.06599	0.0323129
K07243	1.93658	asm3	2.02146	0.0277078
K00566	2.32282	asm3	2.02145	0.0323129
K03530	4.00544	N2	3.38776	0.0338949
K13643	3.79452	N2	3.12741	0.0338949
K09923	3.43075	N2	2.95177	0.0338949
K01462	3.41658	N2	2.78767	0.0338949
K02601	3.22378	N2	2.70443	0.0338949
K07738	2.93721	N2	2.67663	0.0277078
K09889	2.95128	N2	2.63203	0.0323129
K00053	2.97136	N2	2.56775	0.0338949
K06204	3.21039	N2	2.54566	0.0338949
K00133	3.18407	N2	2.51168	0.0338949
K05592	2.74041	N2	2.39317	0.0338949
K01633	2.73345	N2	2.33641	0.0338949
K13654	2.56439	N2	2.3276	0.0277078
K06901	2.17759	N2	2.31284	0.0338949
K01878	2.44121	N2	2.30524	0.0323129
K01591	2.54684	N2	2.28412	0.0323129
K03610	2.39137	N2	2.27277	0.0338949
K01058	2.33125	N2	2.25182	0.0338949
K10973	2.52993	N2	2.23374	0.0338949
K00790	2.59019	N2	2.23006	0.0338949
K01939	2.30773	N2	2.02004	0.0338949
K00322	2.22515			0.0323129
K03718	2.19349			0.0277078
K00684	2.13773			0.0277078
K00989	2.05624			0.0323129
K06969	1.80464			0.0323129
K07674	1.67937			0.0277078
K09998	2.01338			0.0277078
K00113	2.11605			0.0277078
K10539	1.59096			0.0277078
K01791	1.73693			0.0277078
K11735	1.64119			0.0277078
K10110	1.8583			-
K10112	0			-
K19265	0			-
K19267	1.68533			-
K18326	0.534277			-
K05844	1.24643			-
K05845	1.25701			-
K05846	0.579744			-
K05847	0			-
K04083	1.7659			-
K04082	3.10097			-
K04081	2.66056			-
K04080	2.83276			-
K04087	2.41085			-
K04085	0			-
K04084	1.57346			-
K15540	0			-
K04088	2.81578			-
K15545	1.07662			-
K15547	0			-
K01104	0			-
K00981	2.41845			-
K05590	2.45969			-
K05591	0.859349			-
K05596	2.62164			-
K05594	1.98578			-
K05595	0			-
K02045	2.43081			-
K01297	1.12401			-
K05601	0			-
K02926	3.94817			-
K00216	0			-
K00215	0.680739			-
K00219	2.16103			-
K02038	0.572931			-
K02039	1.60052			-
K01744	2.71156			-
K02031	0			-
K01749	2.1748			-
K02033	0			-
K02034	1.10688			-
K02035	2.10816			-
K02036	1.87349			-
K02037	0			-
K01585	2.13838			-
K01586	2.32915			-
K01581	1.24521			-
K01580	1.32257			-
K13497	2.31324			-
K01589	1.80814			-
K01588	2.39018			-
K13655	2.28484			-
K13650	3.25494			-
K13651	2.60551			-
K08349	1.35293			-
K02456	0			-
K02457	0			-
K02454	0			-
K02455	1.16534			-
K02100	1.66614			-
K02453	1.46437			-
K02450	0			-
K02451	1.26269			-
K03455	1.59003			-
K02109	3.22803			-
K03981	2.5337			-
K02459	1.07927			-
K08137	2.33884			-
K01639	2.34214			-
K01638	2.66511			-
K01637	2.40576			-
K02058	2.86522			-
K01631	1.52733			-
K01630	1.36344			-
K14055	2.93595			-
K14054	1.23499			-
K02858	3.01514			-
K03522	1.27085			-
K03524	1.98252			-
K14053	0			-
K03526	1.71625			-
K02852	0			-
K02853	0			-
K02851	2.10744			-
K02856	1.37158			-
K14058	1.48599			-
K02854	1.7187			-
K02855	1.68532			-
K03671	1.71873			-
K03670	3.564			-
K03673	2.47756			-
K03672	2.48771			-
K03675	2.21579			-
K03674	1.31128			-
K03676	3.45967			-
K09761	2.44984			-
K09760	1.65507			-
K09767	2.71263			-
K02217	4.52467			-
K09768	2.0112			-
K15548	0.25651			-
K15549	0			-
K03299	1.39135			-
K03293	1.08621			-
K03292	1.3238			-
K03291	1.86784			-
K03290	1.07495			-
K03297	2.827			-
K13479	2.02477			-
K03072	2.00554			-
K03071	2.85198			-
K03077	0			-
K03076	3.50248			-
K03075	3.50736			-
K03079	0			-
K03078	0.815952			-
K03274	2.80968			-
K03271	1.95393			-
K03270	2.98938			-
K03273	1.99576			-
K03272	1.45613			-
K06131	2.06541			-
K06133	0			-
K06132	0			-
K03186	1.88842			-
K03185	0.934794			-
K03184	1.50364			-
K03183	1.98271			-
K03182	1.60231			-
K03181	2.85931			-
K16013	1.29656			-
K07358	3.10342			-
K16012	1.25677			-
K07356	0.93267			-
K07357	1.60974			-
K07354	0			-
K07353	1.09203			-
K07351	2.08144			-
K09909	1.06146			-
K09908	2.6318			-
K06221	2.41292			-
K09900	2.55699			-
K06223	2.01618			-
K06222	1.74723			-
K09904	2.40107			-
K09907	2.02648			-
K09906	1.32089			-
K06918	1.22771			-
K06917	1.80271			-
K06916	1.86455			-
K06915	2.16639			-
K06911	2.03936			-
K06910	2.30741			-
K00773	3.13459			-
K08984	2.0883			-
K08989	0			-
K10213	0			-
K10748	2.40034			-
K18831	0			-
K01910	1.72057			-
K01911	0			-
K01916	3.1278			-
K01914	1.0819			-
K01915	3.40054			-
K01918	2.24156			-
K01919	2.35308			-
K18140	0.782493			-
K07771	1.83682			-
K07772	1.13388			-
K07773	2.67357			-
K05939	1.66359			-
K07172	2.36954			-
K07173	3.06671			-
K07170	2.28925			-
K07171	2.39441			-
K00374	1.38984			-
K00371	1.72063			-
K00373	1.37248			-
K01358	2.68805			-
K18530	0			-
K09161	2.84588			-
K09160	1.99354			-
K01355	2.47049			-
K01356	3.47088			-
K10109	1.27815			-
K10108	0.628821			-
K15555	1.07756			-
K15554	0.340174			-
K15553	0			-
K15552	2.06831			-
K15551	0.904992			-
K15550	0			-
K01823	0			-
K01821	1.90902			-
K04075	2.03108			-
K04073	0			-
K00998	2.51288			-
K04691	1.51524			-
K00995	0			-
K00997	1.50497			-
K00991	1.91138			-
K03151	0.706905			-
K02931	4.13697			-
K17759	1.64867			-
K00208	2.65223			-
K01000	0.472647			-
K14591	1.54828			-
K01008	2.09002			-
K13483	0			-
K13480	2.30272			-
K14441	1.55577			-
K08194	0			-
K08191	0.585617			-
K01130	0			-
K14682	1.04779			-
K08354	0.631533			-
K01138	2.26428			-
K01139	2.2037			-
K08350	1.65686			-
K02113	3.04249			-
K02112	2.55883			-
K02110	3.35891			-
K02441	2.54901			-
K02440	4.22257			-
K02115	2.74685			-
K03466	0			-
K01649	3.09643			-
K01643	0			-
K01647	2.32332			-
K02598	0			-
K02027	0			-
K02026	0.979682			-
K14062	0			-
K14063	1.83351			-
K14064	1.64284			-
K14065	2.434			-
K02020	2.30747			-
K02841	0.995711			-
K02843	2.19586			-
K03517	2.01655			-
K02032	1.99822			-
K02846	1.7168			-
K03885	2.23329			-
K06039	1.94006			-
K03210	3.57393			-
K02200	0.845313			-
K13498	2.37187			-
K02834	2.52127			-
K19416	1.01991			-
K03088	3.9019			-
K03089	2.93596			-
K03086	2.35087			-
K16693	0.402835			-
K16692	0			-
K03082	0			-
K03080	0			-
K03644	2.721			-
K03645	2.70284			-
K03646	1.04975			-
K03647	1.94117			-
K03641	3.14382			-
K03642	1.52722			-
K03643	2.32855			-
K03648	2.04042			-
K03649	1.84539			-
K13918	0			-
K07184	1.41384			-
K06214	1.95067			-
K09935	1.76643			-
K09936	1.81923			-
K06217	2.498			-
K07349	0.846934			-
K06211	1.84687			-
K09933	2.70004			-
K07347	1.55427			-
K06219	2.23649			-
K07343	1.53952			-
K11645	1.64662			-
K06968	1.86868			-
K00748	2.00787			-
K02680	0			-
K07507	0			-
K08994	0.929319			-
K08997	1.18796			-
K08996	1.86034			-
K08993	1.47908			-
K08992	1.88981			-
K09802	3.74281			-
K16346	1.76228			-
K09806	2.42095			-
K09807	1.86985			-
K09808	1.76115			-
K10914	2.92583			-
K10773	1.2362			-
K10778	1.28648			-
K01903	2.21491			-
K01902	2.40483			-
K18697	1.50387			-
K18691	0.798691			-
K07165	0			-
K07160	2.00523			-
K00340	0			-
K00342	1.34457			-
K00343	1.49099			-
K00344	1.67823			-
K00697	2.23273			-
K05820	1.42331			-
K03459	1.25302			-
K00526	1.90349			-
K01839	2.46013			-
K01838	0			-
K01835	2.69036			-
K01834	3.04504			-
K02518	3.22234			-
K00528	2.47489			-
K00529	0			-
K04069	2.67273			-
K04065	1.74768			-
K04064	2.86058			-
K04067	1.06869			-
K04063	2.43134			-
K04062	2.72433			-
K07040	3.46059			-
K09921	2.34773			-
K19336	2.29903			-
K10004	2.39857			-
K09920	2.38635			-
K10002	2.24755			-
K10003	1.76694			-
K10000	2.44787			-
K10001	4.01819			-
K09927	1.68987			-
K09024	0			-
K03980	0			-
K09022	2.58514			-
K00027	2.04367			-
K09020	1.9909			-
K09021	2.33467			-
K08218	1.38879			-
K08219	0.91934			-
K02904	3.87257			-
K02902	3.91896			-
K07722	1.70815			-
K00230	1.88164			-
K00239	1.42048			-
K15634	2.23101			-
K15633	1.82262			-
K14588	2.68858			-
K14587	1.37404			-
K01012	2.16523			-
K01011	2.42372			-
K00832	1.98588			-
K00833	0.907341			-
K00831	2.50473			-
K04335	1.78595			-
K04334	1.58209			-
K04337	0			-
K04336	0			-
K01126	2.18189			-
K04333	0			-
K08322	0			-
K08323	0.98295			-
K08320	1.35202			-
K08321	0			-
K04338	0			-
K08324	1.10446			-
K08325	1.19456			-
K02470	2.63582			-
K02471	0			-
K02472	0.391175			-
K02477	1.81364			-
K02478	1.93477			-
K01659	1.50643			-
K01653	3.25873			-
K01652	3.26618			-
K01657	2.70674			-
K02876	3.72139			-
K02871	4.27696			-
K12138	0			-
K02879	2.74257			-
K02052	0.885532			-
K02053	1.68434			-
K02056	2.94164			-
K02057	1.58811			-
K02054	1.22268			-
K02055	1.86774			-
K03503	1.57016			-
K03502	2.28004			-
K03501	2.68434			-
K03500	1.34315			-
K18979	1.46305			-
K03892	2.45998			-
K09748	2.98911			-
K13292	1.12897			-
K14057	0.464637			-
K03477	1.81571			-
K03476	1.03565			-
K03475	0			-
K03474	1.70304			-
K03473	1.88253			-
K03472	2.29135			-
K03470	1.83812			-
K03478	2.41975			-
K03098	3.09168			-
K18800	2.12082			-
K17758	1.64867			-
K12507	1.04385			-
K14052	1.35851			-
K03092	2.72253			-
K02302	1.42932			-
K02300	2.92302			-
K02301	2.1561			-
K13014	0.95075			-
K03651	1.4087			-
K03650	1.47724			-
K03656	0.072261			-
K12217	1.59015			-
K03654	1.70227			-
K15460	1.27885			-
K11748	1.60101			-
K11749	2.40201			-
K11746	1.11861			-
K11747	1.98428			-
K11744	1.77563			-
K11745	0.634998			-
K11742	2.51437			-
K11743	0			-
K11741	3.28903			-
K06203	1.49578			-
K06202	1.38451			-
K06201	1.53491			-
K06200	1.3018			-
K06207	2.50807			-
K06206	2.83408			-
K09925	1.99463			-
K04844	0			-
K03779	0			-
K03528	2.27721			-
K06971	2.16413			-
K06970	0.903561			-
K06975	2.11765			-
K07082	1.41704			-
K00759	1.81612			-
K00758	1.34522			-
K07085	2.1048			-
K07088	0.911624			-
K07089	0.19172			-
K00757	1.64267			-
K07574	3.42311			-
K11189	1.36999			-
K09817	1.21904			-
K09816	2.25041			-
K09815	2.49091			-
K09812	1.56273			-
K09811	1.00927			-
K09810	0			-
K06006	4.17762			-
K10763	0			-
K01934	1.3193			-
K02669	0			-
K01937	2.70543			-
K01933	2.59002			-
K07798	2.20356			-
K07799	0.405223			-
K07796	2.93991			-
K07797	1.32586			-
K07792	0.269694			-
K07791	1.90926			-
K07150	0.800499			-
K07153	1.93504			-
K07154	0.577046			-
K07156	3.34771			-
K00681	0.859502			-
K07404	2.12189			-
K07402	1.58179			-
K07400	3.43983			-
K05835	2.4108			-
K05834	1.07929			-
K05837	1.5819			-
K05839	2.44094			-
K01808	1.63433			-
K01809	2.07688			-
K00537	1.19358			-
K15539	1.0909			-
K01803	2.42438			-
K01805	1.74543			-
K01807	2.14982			-
K11183	0.91064			-
K01247	1.31169			-
K01243	1.9461			-
K01241	1.57059			-
K10015	2.28164			-
K10014	3.08156			-
K14260	2.397			-
K10016	2.11151			-
K10011	1.6953			-
K10013	2.62082			-
K10012	1.20993			-
K02919	0			-
K02916	3.85605			-
K02914	3.17768			-
K00228	1.8528			-
K19303	2.04506			-
K02682	0			-
K02681	0			-
K01069	2.91211			-
K02687	0.951072			-
K02686	4.23238			-
K01792	2.51908			-
K02688	1.17127			-
K01066	0			-
K00826	3.01954			-
K00821	1.30644			-
K00823	0.844209			-
K05499	2.31713			-
K01488	2.56637			-
K01489	1.13412			-
K01484	0.483215			-
K01485	1.55748			-
K01486	1.12625			-
K01480	1.75504			-
K01664	0.898707			-
K01665	1.77225			-
K01666	0			-
K01661	1.07277			-
K02469	1.41343			-
K02468	1.67123			-
K02467	0			-
K02466	0			-
K16695	0			-
K02464	1.89287			-
K02462	0			-
K02461	1.71523			-
K02460	0			-
K01466	0			-
K01467	1.98535			-
K01464	0.347442			-
K01465	2.85159			-
K01460	1.65733			-
K01935	1.60272			-
K02863	2.87046			-
K02860	3.96467			-
K09251	1.91078			-
K02864	4.45242			-
K13069	2.17668			-
K02548	1.22798			-
K02041	1.96412			-
K02040	1.98077			-
K02043	0			-
K05541	0			-
K05540	2.44362			-
K02047	1.57036			-
K02046	2.0814			-
K02048	3.23511			-
K18968	0.760937			-
K03319	0			-
K03316	1.34332			-
K03314	0			-
K03312	2.84283			-
K03313	2.02471			-
K03310	0			-
K03311	1.73216			-
K03790	2.97108			-
K13288	2.32146			-
K03798	2.73184			-
K13283	2.25014			-
K03402	2.66445			-
K12289	0			-
K03407	0.485913			-
K10831	1.77829			-
K03408	1.19413			-
K18928	2.01603			-
K17722	2.33093			-
K17723	0.309675			-
K02315	1.70813			-
K02314	2.19967			-
K02317	2.15831			-
K02316	2.87835			-
K12962	2.25772			-
K06167	0			-
K02313	2.45137			-
K19055	1.2087			-
K09999	1.3151			-
K01686	1.94438			-
K02400	0			-
K01684	0.523384			-
K08680	0			-
K01685	1.6506			-
K12152	2.48807			-
K02549	1.68499			-
K12151	2.32859			-
K11755	1.86252			-
K11754	1.46454			-
K11751	0.786555			-
K11750	1.92091			-
K11753	2.93067			-
K07406	1.69718			-
K13938	1.0641			-
K09790	0			-
K09791	1.82621			-
K11991	1.21731			-
K09794	3.09503			-
K11996	2.41648			-
K09798	1.93396			-
K03169	1.00532			-
K07091	1.65202			-
K01448	2.0338			-
K07095	2.61895			-
K07098	1.94801			-
K09612	1.36176			-
K10972	0			-
K07560	1.99405			-
K10974	0			-
K07566	1.73548			-
K09862	2.70117			-
K11192	1.70901			-
K11191	1.70901			-
K09861	1.31834			-
K10710	0.997664			-
K10711	1.88499			-
K10716	2.42999			-
K11175	0			-
K01929	1.54428			-
K01928	0.319026			-
K01923	2.17617			-
K08160	0.470873			-
K01920	2.36517			-
K11179	2.37593			-
K01925	2.25366			-
K01924	0.999629			-
K08162	0.713816			-
K00324	1.45468			-
K00325	1.19809			-
K07784	0.769499			-
K07786	0.799048			-
K07780	1.64585			-
K07783	0.26397			-
K06940	2.87524			-
K06941	2.06466			-
K06942	2.49788			-
K07148	0.442217			-
K07147	1.16814			-
K07146	2.23227			-
K10804	3.23761			-
K06949	2.29339			-
K07141	2.07348			-
K07140	2.40465			-
K09136	1.17772			-
K09131	2.80349			-
K01816	0			-
K01815	1.3537			-
K01814	1.7323			-
K05808	3.74388			-
K01812	1.19057			-
K01811	1.55046			-
K01810	2.11171			-
K05804	2.07606			-
K05805	1.8452			-
K05807	3.27237			-
K05800	2.29486			-
K05801	2.07246			-
K05803	3.71388			-
K04047	3.99296			-
K04046	0.665291			-
K04045	0.679133			-
K04044	2.55986			-
K04042	2.28368			-
K00782	1.58902			-
K04567	2.08787			-
K00784	0			-
K00036	2.75211			-
K00789	1.93999			-
K00031	2.68203			-
K01258	0.481934			-
K01256	1.70063			-
K01250	1.47262			-
K01252	0.970251			-
K19354	0			-
K10026	3.06344			-
K09001	2.30976			-
K04568	1.9929			-
K08234	2.1297			-
K00254	1.64751			-
K01079	1.36546			-
K02679	0			-
K01070	2.06096			-
K00813	3.32778			-
K00817	2.44511			-
K08304	2.0917			-
K08305	1.75654			-
K08307	2.79014			-
K08301	2.06586			-
K08303	1.84565			-
K08308	1.98454			-
K05796	1.29321			-
K05790	1.81715			-
K01491	1.30931			-
K01497	2.48594			-
K05799	2.41292			-
K01495	2.70767			-
K01494	2.45801			-
K01673	3.32228			-
K01671	1.07261			-
K01676	2.72259			-
K01679	2.74952			-
K02782	0			-
K02783	1.02901			-
K02784	2.80536			-
K02897	0			-
K02895	4.26753			-
K13051	1.68195			-
K01786	0			-
K01785	1.87747			-
K01784	2.50363			-
K01783	2.30395			-
K01782	0.694953			-
K02071	1.50962			-
K02072	2.92448			-
K01788	0			-
K02526	1.11528			-
K02527	1.03687			-
K02523	2.22969			-
K02520	4.0418			-
K02521	0.270125			-
K03305	1.58853			-
K03304	2.03846			-
K03307	0			-
K02528	2.57872			-
K02529	2.42232			-
K02099	1.8972			-
K03781	0			-
K03780	1.91883			-
K03785	1.57275			-
K03784	2.83478			-
K03787	1.53332			-
K03789	2.75013			-
K03788	2.28531			-
K03413	0			-
K03414	0			-
K03417	1.42561			-
K11717	0.486138			-
K09901	1.7611			-
K06173	1.76375			-
K06177	1.02331			-
K06176	1.98218			-
K06179	1.74927			-
K09903	2.92481			-
K09902	3.08997			-
K10017	2.1364			-
K14261	2.41573			-
K12145	1.39883			-
K12144	1.08303			-
K12147	2.97915			-
K12140	0			-
K12143	0			-
K12142	1.34614			-
K12149	2.41682			-
K12148	4.23486			-
K07312	1.98766			-
K07313	2.67589			-
K07311	0			-
K07314	0			-
K07319	1.93559			-
K16088	0.946779			-
K16089	0.59418			-
K16087	1.13016			-
K09788	0			-
K09786	1.87485			-
K12529	0.545298			-
K16066	2.80984			-
K13038	1.09243			-
K10563	2.23018			-
K18778	1.25915			-
K10440	2.68263			-
K19229	1.83375			-
K12700	0.632067			-
K07559	1.74561			-
K07229	0			-
K07224	1.49059			-
K07223	0.470245			-
K07552	1.37778			-
K13244	1.54636			-
K19227	1.85775			-
K10709	0.812824			-
K10708	0			-
K03207	0			-
K00331	2.05744			-
K00330	2.21272			-
K00335	1.73926			-
K00334	2.54142			-
K00337	1.45548			-
K00336	0.600214			-
K00339	0			-
K00338	0.928641			-
K16264	0.959791			-
K07139	0			-
K06957	0			-
K06956	1.96537			-
K16263	1.17197			-
K06959	1.54196			-
K06958	2.36843			-
K07136	2.57812			-
K15582	1.24061			-
K09125	1.96732			-
K05819	0			-
K05818	2.13292			-
K01866	2.67719			-
K01867	2.20218			-
K05813	1.6516			-
K05812	1.78757			-
K05811	0			-
K05810	1.56266			-
K05816	0.957188			-
K05815	1.79739			-
K05814	0			-
K04032	0			-
K04033	0			-
K04031	0			-
K07042	2.22128			-
K07043	1.67009			-
K00799	2.19371			-
K00797	2.77828			-
K00795	2.60269			-
K00794	2.11407			-
K00793	2.70262			-
K07048	1.30506			-
K09017	2.41041			-
K09016	1.73094			-
K09015	2.08444			-
K09014	2.53514			-
K09013	2.6075			-
K01262	2.13308			-
K01265	2.12193			-
K09019	2.38166			-
K08227	1.23456			-
K08225	0			-
K08224	1.06741			-
K08223	1.53111			-
K10038	2.03393			-
K10037	2.40706			-
K10036	4.06598			-
K17938	1.21617			-
K19168	2.38436			-
K19166	2.54984			-
K01414	1.77362			-
K19162	3.51817			-
K19160	0.965666			-
K19161	1.7102			-
K00241	2.1862			-
K00240	2.05264			-
K00242	1.94342			-
K00245	1.08475			-
K00244	2.19835			-
K00247	0			-
K00246	0			-
K04764	3.72675			-
K04765	1.9952			-
K04762	2.24627			-
K04763	2.58976			-
K04760	1.79891			-
K04761	1.96906			-
K00806	2.8353			-
K00800	1.82077			-
K08313	1.63503			-
K08312	2.24025			-
K08311	2.9318			-
K08310	2.58265			-
K08317	1.85346			-
K08316	1.46703			-
K08315	1.31939			-
K08314	1.07157			-
K08319	1.51018			-
K08318	0.770602			-
K05782	1.3957			-
K05781	0			-
K05780	0			-
K05787	2.68086			-
K05786	0.951547			-
K05785	1.91532			-
K14392	0.88306			-
K05788	3.17847			-
K15268	1.57883			-
K05368	2.37242			-
K01689	2.40018			-
K02401	0			-
K01687	0			-
K02403	1.73463			-
K02402	0			-
K01681	0			-
K02799	2.10716			-
K02798	2.10716			-
K01443	2.33238			-
K02791	1.60114			-
K02790	1.60114			-
K02793	2.18887			-
K02795	2.7086			-
K02794	2.18887			-
K02796	2.14126			-
K13735	0.488151			-
K02886	3.08515			-
K02881	3.61478			-
K04564	2.39129			-
K04565	2.33249			-
K02069	0.342304			-
K02068	1.51065			-
K01042	1.04532			-
K02063	0.942632			-
K02062	0			-
K02067	2.5777			-
K02066	1.95429			-
K02065	2.44718			-
K02064	1.48828			-
K02535	3.16759			-
K02536	2.02153			-
K02533	0.823544			-
K02532	0			-
K02081	1.20741			-
K02080	0			-
K02083	0.100396			-
K12957	0			-
K03424	2.33957			-
K03425	2.88499			-
K03426	1.83018			-
K03427	1.10207			-
K03756	1.23663			-
K03757	0			-
K03755	2.08264			-
K03752	1.50112			-
K03753	1.54107			-
K03750	1.5982			-
K03758	1.03197			-
K03759	0			-
K06149	3.2518			-
K02338	1.68768			-
K06144	3.67545			-
K06145	0.638852			-
K06146	1.6024			-
K06140	3.12962			-
K06141	1.74458			-
K06142	2.94471			-
K06143	2.09632			-
K06205	3.39395			-
K03688	1.87198			-
K03683	1.70936			-
K03684	0.460648			-
K03685	3.1457			-
K03686	1.54623			-
K03687	0			-
K03111	2.62472			-
K03112	2.24267			-
K03113	2.4492			-
K07305	3.18847			-
K07304	2.01068			-
K03116	3.18873			-
K03117	2.65249			-
K03118	2.20558			-
K07308	0.792535			-
K13953	0.507922			-
K13954	1.04247			-
K07301	1.90354			-
K07300	2.15871			-
K16092	1.71864			-
K07348	1.00174			-
K16074	0.220549			-
K07307	0.813334			-
K10550	1.3409			-
K10555	0.559939			-
K10557	0.64032			-
K03119	1.61527			-
K06890	2.51725			-
K06891	3.70285			-
K07238	1.71861			-
K06895	0.875519			-
K07235	1.53214			-
K07237	1.70318			-
K07232	2.21094			-
K11391	0			-
K01669	1.66614			-
K05966	0			-
K02565	1.65174			-
K08641	2.42924			-
K00658	1.99842			-
K00656	2.85625			-
K00655	1.24773			-
K00652	0.917144			-
K00651	1.96756			-
K07121	2.01474			-
K07120	0.867692			-
K07122	2.25901			-
K10824	0			-
K07127	1.75878			-
K07126	2.53515			-
K01870	1.48673			-
K01875	2.54722			-
K01876	2.73105			-
K01879	1.4715			-
K04020	1.31781			-
K04023	0.788432			-
K04022	0			-
K04025	0			-
K04027	1.66203			-
K04026	0.921869			-
K04029	0			-
K04028	1.35833			-
K07054	2.26658			-
K07056	2.37059			-
K07053	1.14254			-
K00012	1.92629			-
K00013	1.89415			-
K00014	2.28918			-
K07058	1.43214			-
K07340	1.72309			-
K00278	1.17396			-
K01305	1.08498			-
K04775	1.88793			-
K04774	2.58481			-
K04770	2.21522			-
K04772	2.16956			-
K02654	1.48202			-
K00878	1.75567			-
K00879	1.7124			-
K13638	3.06589			-
K13639	0			-
K00872	2.15389			-
K00873	2.71785			-
K13636	0			-
K13637	1.8298			-
K00876	1.23776			-
K13631	0			-
K00874	1.6257			-
K04487	3.44987			-
K04485	1.72508			-
K04488	0			-
K05778	0.504034			-
K05779	0			-
K05776	1.19158			-
K05777	0			-
K05774	0.83505			-
K02044	1.80863			-
K01698	2.2463			-
K01695	2.45862			-
K01696	2.5616			-
K01690	1.59547			-
K00906	1.27765			-
K00901	1.80443			-
K01051	1.84403			-
K01056	2.56887			-
K05516	1.90551			-
K05517	2.36303			-
K02500	1.66436			-
K02501	1.52532			-
K02503	2.25469			-
K02504	0			-
K02505	0.796646			-
K02507	0.794006			-
K12945	2.05161			-
K12944	1.5062			-
K12941	2.55911			-
K12940	2.19997			-
K12942	2.25351			-
K03439	2.28756			-
K03438	2.5803			-
K02430	2.33537			-
K13381	0.865437			-
K03925	3.30303			-
K03924	1.29317			-
K03431	1.78443			-
K03926	3.14301			-
K02438	2.51343			-
K02439	1.57112			-
K03435	2.19608			-
K03212	0			-
K03747	3.41741			-
K03746	3.49576			-
K03217	2.37715			-
K03216	0			-
K03743	1.82031			-
K03214	1.66828			-
K13890	1.85587			-
K13891	1.85952			-
K13892	1.79021			-
K03218	1.02099			-
K03749	2.29299			-
K03748	1.52216			-
K13896	1.89907			-
K02348	2.71303			-
K06158	0.264755			-
K02342	0.844768			-
K02343	0.571268			-
K02340	2.23045			-
K02341	1.83305			-
K02346	1.1602			-
K06156	0			-
K06155	1.96917			-
K16868	1.7886			-
K03690	2.5249			-
K09475	0.665007			-
K09477	0.871579			-
K09476	4.424			-
K09471	0.913279			-
K09470	1.48675			-
K09473	1.50166			-
K09472	0.731482			-
K03327	1.56674			-
K03326	0			-
K03324	1.61572			-
K03322	1.97594			-
K03321	1.67575			-
K03320	2.19714			-
K03329	0			-
K07236	1.93074			-
K19577	2.38368			-
K18531	0			-
K03106	2.18026			-
K07336	0			-
K07337	1.63808			-
K03100	1.82391			-
K00853	0			-
K17713	2.35032			-
K17247	1.7967			-
K11940	0			-
K06080	1.95875			-
K01507	2.31368			-
K00858	1.86987			-
K09857	2.87083			-
K06884	1.6646			-
K06887	0.433374			-
K06889	1.75772			-
K03828	2.44775			-
K07592	1.86338			-
K05997	2.11082			-
K05995	1.36427			-
K07443	0			-
K00648	2.18432			-
K07112	2.75758			-
K07113	1.44675			-
K00645	1.97557			-
K00647	2.6851			-
K00640	2.0254			-
K07685	2.09015			-
K07686	0.785754			-
K10544	0			-
K10543	1.53561			-
K10542	2.49013			-
K10541	1.38679			-
K10540	2.95984			-
K07688	1.44791			-
K07689	0			-
K10549	0.750585			-
K01845	2.3117			-
K11392	0.706344			-
K01840	0.0608885			-
K00005	0			-
K04018	0			-
K04019	0			-
K04014	0.62781			-
K04015	0			-
K04016	0			-
K04017	0			-
K00009	2.56185			-
K04013	0			-
K02819	1.42691			-
K15396	1.88352			-
K18446	1.70813			-
K00262	2.04755			-
K00266	1.96717			-
K08485	1.47896			-
K19147	0			-
K01998	0.752891			-
K01999	2.61936			-
K01992	1.51511			-
K01993	1.5343			-
K01990	2.94071			-
K01991	0.527273			-
K01996	1.22471			-
K01997	1.49076			-
K01995	0			-
K01515	2.44599			-
K01512	2.23955			-
K00868	1.43027			-
K13628	3.43308			-
K00860	1.96488			-
K18141	0.424343			-
K13620	0			-
K00865	0			-
K00864	2.81979			-
K00867	2.17107			-
K14623	2.08735			-
K01194	1.73741			-
K01195	0.338556			-
K01207	2.88318			-
K06164	0			-
K00912	0.523075			-
K01420	2.99226			-
K00919	1.88721			-
K01424	2.1598			-
K01425	1.99116			-
K02647	1.79925			-
K14287	1.68244			-
K05501	2.07471			-
K03594	2.22706			-
K03595	1.80664			-
K03596	1.574			-
K03597	3.42812			-
K03590	3.55631			-
K03591	0			-
K03592	1.78435			-
K03593	2.25694			-
K02517	1.75701			-
K03598	2.78023			-
K03599	2.6357			-
K01736	1.94193			-
K01737	1.88482			-
K01734	2.16264			-
K01733	2.17326			-
K01738	3.34241			-
K01739	1.67113			-
K10823	2.02678			-
K12972	2.20128			-
K12973	0			-
K12974	2.26329			-
K12975	1.9342			-
K03919	0			-
K02427	3.39526			-
K02426	2.61762			-
K05349	0			-
K02428	1.6985			-
K03770	1.70738			-
K03771	1.27963			-
K03772	2.60421			-
K03773	2.80839			-
K03774	1.29797			-
K03775	2.84419			-
K03776	0			-
K03777	1.73805			-
K03778	1.60866			-
K18850	1.30329			-
K12372	1.4415			-
K12370	0			-
K12371	0.947043			-
K02358	3.20187			-
K02356	2.47498			-
K16703	0			-
K16704	0			-
K13574	1.24139			-
K12112	1.3916			-
K12113	0.901125			-
K13979	1.16775			-
K18889	0.418618			-
K19540	0			-
K12288	0.545298			-
K03179	1.89215			-
K09996	1.4062			-
K09997	2.03797			-
K09994	0			-
K07323	1.77251			-
K07322	2.88295			-
K07320	1.66713			-
K03177	0			-
K08163	1.37269			-
K13889	2.03619			-
K13888	1.62594			-
K18702	0.432478			-
K13641	1.94447			-
K16053	1.73657			-
K16052	0			-
K07214	0.419565			-
K15834	1.35647			-
K15835	0.672786			-
K06180	1.97388			-
K06181	1.34324			-
K06182	2.2907			-
K06183	2.50018			-
K06186	2.96332			-
K06187	2.13829			-
K11719	2.50913			-
K06189	2.35503			-
K00151	0			-
K15832	0			-
K07589	2.57746			-
K07588	0			-
K06858	1.95092			-
K10441	2.57526			-
K11139	1.54635			-
K05984	2.0194			-
K05982	1.39026			-
K07452	1.13713			-
K07107	2.9785			-
K07106	1.94101			-
K07459	1.52689			-
K07109	2.81952			-
K00674	2.12178			-
K00675	1.69803			-
K00677	2.41285			-
K07690	2.02045			-
K10537	1.74744			-
K06980	2.30916			-
K09893	2.29871			-
K10538	2.11602			-
K16291	2.28995			-
K02445	1.49373			-
K02444	1.42634			-
K03581	1.0876			-
K02446	0.914242			-
K00073	1.13127			-
K00076	2.80792			-
K00077	2.15639			-
K00075	2.25739			-
K09898	2.61104			-
K02560	1.94417			-
K07071	2.40008			-
K07070	2.23528			-
K19157	2.6764			-
K19156	2.73266			-
K19155	0			-
K08279	0			-
K08276	1.83892			-
K08277	0			-
K00299	1.19265			-
K00297	3.02464			-
K01048	1.82842			-
K00108	1.0798			-
K00104	1.59615			-
K00101	0			-
K00854	1.49067			-
K00855	2.38945			-
K00857	0			-
K00850	2.70946			-
K00851	1.66956			-
K00852	2.05099			-
K04758	2.07986			-
K04755	2.22316			-
K04754	1.81132			-
K04753	1.74819			-
K00859	2.03896			-
K04751	1.66094			-
K04750	2.15228			-
K01185	1.71418			-
K01187	1.73323			-
K15722	0			-
K15724	2.87473			-
K02745	1.13549			-
K02742	1.32216			-
K01439	2.10027			-
K01438	1.97719			-
K00926	0.926607			-
K00927	2.74707			-
K00928	1.4656			-
K05539	2.21689			-
K08296	2.51828			-
K08297	0			-
K02986	4.10846			-
K15830	0			-
K15831	0			-
K02982	3.34741			-
K15833	0			-
K02988	1.38868			-
K08298	0.617374			-
K02299	2.15319			-
K02568	0			-
K02569	1.59683			-
K03587	1.66707			-
K03585	2.59118			-
K03584	1.35874			-
K02563	1.50038			-
K03589	2.65263			-
K03588	1.25451			-
K02566	1.55932			-
K02564	2.85819			-
K05245	0			-
K12963	2.42296			-
K01720	1.24341			-
K12961	2.13602			-
K14061	2.58447			-
K14742	0			-
K14744	2.0598			-
K02182	0			-
K12369	1.88198			-
K02361	0			-
K02362	2.36971			-
K02363	0.358005			-
K03767	2.54823			-
K03765	1.59837			-
K03764	2.57764			-
K03761	1.94537			-
K03760	1.02684			-
K02167	1.07552			-
K05708	0.261177			-
K02160	3.14144			-
K02168	1.14717			-
K02169	1.64227			-
K07090	1.18277			-
K15773	0			-
K18997	0			-
K12299	0			-
K09982	3.33977			-
K12291	0			-
K12290	0			-
K12368	3.34902			-
K11922	2.01671			-
K11923	1.80544			-
K11920	0.918188			-
K11921	1.2406			-
K11926	2.46			-
K03769	2.21718			-
K11924	1.63883			-
K11925	0.760041			-
K03768	1.69132			-
K07262	2.32805			-
K07263	0.394448			-
K07261	2.13594			-
K07264	1.04699			-
K12582	1.32636			-
K07269	2.55226			-
K09456	1.79115			-
K10975	0			-
K06199	1.45125			-
K06197	2.08313			-
K06195	2.83914			-
K06194	3.94956			-
K06193	1.60245			-
K06192	1.65605			-
K06191	1.54069			-
K06190	2.15891			-
K11104	1.82523			-
K11105	0.685533			-
K11106	0			-
K11107	2.40823			-
K11102	1.89548			-
K11103	2.40594			-
K10986	0.537981			-
K07862	1.98079			-
K10984	1.70451			-
K00971	0			-
K00970	1.75706			-
K00661	2.17002			-
K06997	2.11728			-
K10857	1.9271			-
K07460	0			-
K07461	0			-
K06999	2.13092			-
K07666	2.20827			-
K07667	0			-
K07664	1.01962			-
K07665	3.03412			-
K07662	2.76366			-
K07663	1.91923			-
K06447	2.133			-
K07661	2.89587			-
K10679	3.18352			-
K07483	1.69378			-
K07480	2.01387			-
K08483	2.95594			-
K07641	1.04444			-
K00598	1.08396			-
K07642	1.38224			-
K00060	2.76338			-
K07643	1.92421			-
K00065	1.3347			-
K08723	1.96752			-
K00068	0.846675			-
K03577	1.98375			-
K07645	0.724591			-
K07008	1.45475			-
K07000	2.304			-
K07001	2.13812			-
K07007	1.11808			-
K00285	1.92026			-
K13630	1.78393			-
K00287	1.12754			-
K00286	1.86742			-
K07715	0			-
K07712	1.99057			-
K07713	0.575517			-
K07711	1.76523			-
K00117	0.81895			-
K00116	0.87295			-
K00111	2.92139			-
K00112	1.28214			-
K00840	2.62762			-
K00845	2.41548			-
K00849	1.22566			-
K00848	0			-
K01534	0.553889			-
K15737	1.82664			-
K15736	2.2181			-
K15735	0.437418			-
K19238	2.72751			-
K09181	1.49821			-
K19234	2.5086			-
K19235	2.49557			-
K19230	1.03914			-
K01881	2.24695			-
K01883	2.09352			-
K01885	2.13522			-
K01886	2.40243			-
K01887	2.13211			-
K08591	1.31227			-
K01889	1.69947			-
K01226	1.53753			-
K01222	1.07292			-
K01223	2.52204			-
K02759	1.45489			-
K01150	0			-
K01151	2.04565			-
K02755	0.583095			-
K02757	0.583095			-
K02756	0.583095			-
K01409	2.24165			-
K02753	2.08856			-
K01159	1.21731			-
K00939	4.29207			-
K00931	2.14282			-
K00930	2.1058			-
K05522	1.28492			-
K05520	1.92474			-
K05527	3.11672			-
K05526	0			-
K01089	2.4445			-
K02622	0.565492			-
K08281	2.10131			-
K02996	2.9192			-
K01082	2.54319			-
K15828	0			-
K08289	1.84884			-
K01085	2.45488			-
K01087	2.31752			-
K01271	1.92116			-
K19048	0			-
K03576	1.98206			-
K02570	0			-
K02573	0			-
K01270	2.4301			-
K03572	2.15112			-
K02574	1.21898			-
K03570	1.87082			-
K03571	1.30664			-
K01710	2.39872			-
K01711	0			-
K01714	2.78415			-
K01716	2.84352			-
K01719	2.35025			-
K03972	3.48096			-
K03973	4.04813			-
K03970	4.38653			-
K03971	4.18523			-
K03976	0.591337			-
K03977	2.22454			-
K03974	0.904252			-
K03975	2.32349			-
K01579	0.783993			-
K03978	2.46078			-
K03979	2.67436			-
K02199	1.95148			-
K13378	1.25261			-
K14170	2.83587			-
K08138	1.43785			-
K02193	2.21825			-
K02192	2.81669			-
K02197	0.629048			-
K02195	1.92029			-
K02194	0			-
K02372	2.72871			-
K03719	3.35324			-
K03712	2.27315			-
K02379	0			-
K03711	3.88331			-
K03717	0			-
K03488	0			-
K02170	1.99657			-
K02173	1.41832			-
K03482	0			-
K03487	2.02519			-
K03485	1.2976			-
K18988	1.79844			-
K03808	1.73191			-
K03809	2.31999			-
K03806	2.82902			-
K03807	0			-
K03804	2.00673			-
K03805	2.1284			-
K03803	1.00439			-
K03800	1.3263			-
K03624	2.45959			-
K03625	0			-
K03150	0			-
K03623	2.10887			-
K03152	1.74941			-
K03621	1.99614			-
K03628	3.24622			-
K03629	1.89521			-
K11927	2.2377			-
K11930	0.501848			-
K11933	0.907132			-
K11932	3.29858			-
K11935	0			-
K11937	1.79587			-
K11936	0			-
K11939	1.06508			-
K11938	1.40175			-
K07273	1.92404			-
K07275	2.0803			-
K07274	2.72203			-
K07277	2.06178			-
K07278	1.60362			-
K12136	2.41454			-
K12137	0.951399			-
K11733	1.93218			-
K11732	1.02481			-
K11737	2.57796			-
K12139	0			-
K11734	2.00778			-
K16325	0			-
K06871	1.10406			-
K06872	0			-
K16326	0.901853			-
K16321	1.06626			-
K16322	2.07608			-
K16329	0.971362			-
K16328	0			-
K00610	3.4804			-
K00611	2.06007			-
K00616	2.67931			-
K08177	0.820598			-
K07479	2.4565			-
K07478	0.482686			-
K07473	3.50858			-
K07471	2.04805			-
K07470	3.05958			-
K07474	0.719061			-
K09954	0			-
K07679	0			-
K07678	1.65441			-
K07675	1.16165			-
K01813	0			-
K07673	1.53101			-
K07495	0.796983			-
K07497	1.80518			-
K07496	2.21854			-
K07491	1.31466			-
K07490	0			-
K11209	2.43155			-
K11208	2.00264			-
K15034	2.29181			-
K11203	1.33227			-
K11202	1.09746			-
K11201	1.36999			-
K00058	2.5182			-
K00059	2.65847			-
K00052	2.76809			-
K07019	0			-
K07014	0			-
K15256	1.17334			-
K18479	0			-
K18478	1.42421			-
K15257	0.825374			-
K18471	0.948852			-
K07701	1.74978			-
K07700	1.71728			-
K07703	1.68912			-
K07702	2.003			-
K00432	2.14884			-
K00121	1.81078			-
K00123	1.91687			-
K00124	1.92901			-
K07708	2.48371			-
K00127	1.99326			-
K02452	0.3184			-
K01951	2.21337			-
K14187	0.628866			-
K05887	0			-
K05880	2.25584			-
K14348	1.39931			-
K14347	1.79912			-
K19226	0.820528			-
K19221	2.33561			-
K19222	0			-
K15584	1.01595			-
K15585	0			-
K15587	0			-
K15580	3.50964			-
K15581	1.42111			-
K00540	2.30381			-
K15583	1.79299			-
K01897	2.30311			-
K01232	0.569342			-
K01895	0			-
K01894	0.684982			-
K01893	2.178			-
K01892	2.01576			-
K00549	2.05163			-
K02768	0.91064			-
K02769	2.37133			-
K01141	2.47891			-
K01142	1.00061			-
K02760	3.71673			-
K02761	0.882579			-
K01419	2.42443			-
K00788	1.38662			-
K00948	2.97338			-
K09937	2.08779			-
K00942	3.03864			-
K00943	2.15717			-
K00940	1.63506			-
K00941	1.79265			-
K00946	1.53502			-
K00945	2.51674			-
K01096	1.98984			-
K01095	1.41048			-
K01093	1.03974			-
K01092	1.96153			-
K01091	1.28353			-
K01525	1.65445			-
K01524	1.7558			-
K02619	2.00127			-
K01521	1.15126			-
K01520	2.51138			-
K02967	4.151			-
K02965	3.63274			-
K02963	4.04842			-
K02961	3.35799			-
K03569	2.27977			-
K03568	1.72293			-
K03565	1.94509			-
K03564	2.7234			-
K03566	2.01177			-
K03561	2.19521			-
K03560	3.15372			-
K03563	4.36814			-
K03562	2.52591			-
K01708	0.936533			-
K01706	0			-
K01704	2.35304			-
K13632	2.47003			-
K14762	2.70264			-
K14761	1.71645			-
K03969	4.2706			-
K13694	2.37013			-
K13695	1.37033			-
K02388	1.89851			-
K02389	1.32367			-
K02386	1.9284			-
K02387	0			-
K03702	1.79691			-
K17195	0			-
K03704	3.93533			-
K02380	1.26247			-
K02381	0.560318			-
K03499	1.38627			-
K03498	1.44134			-
K03490	1.49358			-
K03495	2.25774			-
K11720	1.95604			-
K18142	0.281863			-
K03814	1.52667			-
K03817	2.49286			-
K03811	2.10956			-
K03810	0.677497			-
K02818	1.42691			-
K03812	3.46619			-
K03635	1.94793			-
K03634	2.25606			-
K03637	2.39616			-
K03636	2.54198			-
K03631	2.33891			-
K03630	0.730587			-
K03633	1.73444			-
K03632	0.267873			-
K03149	0.652532			-
K03148	1.2003			-
K03639	2.06962			-
K03638	1.28637			-
K03385	1.44928			-
K03386	3.2493			-
K06159	0.588785			-
K06282	2.06479			-
K06281	1.88798			-
K06287	2.56638			-
K06518	0			-
K06048	2.14757			-
K06041	2.38283			-
K02437	1.72911			-
K12340	2.47615			-
K10985	0.630112			-
K09897	1.77651			-
K09896	2.20368			-
K09895	2.9427			-
K09894	2.44995			-
K07248	3.23942			-
K09892	3.38598			-
K09891	2.38834			-
K07245	2.59463			-
K07246	2.12276			-
K09899	2.65017			-
K16138	2.09534			-
K03923	1.62753			-
K16135	0.757361			-
K16136	1.4806			-
K16137	0			-
K11472	0			-
K11473	1.51651			-
K11474	1.03154			-
K11477	2.20005			-
K06867	2.09443			-
K06866	2.54313			-
K06861	1.88817			-
K00600	2.67898			-
K00602	2.09945			-
K00605	2.5321			-
K00604	1.95092			-
K00606	2.11285			-
K00609	3.03716			-
K03215	1.91245			-
K11738	1.26277			-
K09946	0			-
K18843	0			-
K07640	2.0266			-
K07393	2.44516			-
K07390	3.83659			-
K07391	1.03601			-
K07644	2.42528			-
K07397	2.88209			-
K07647	0			-
K13893	0.399452			-
K11065	2.70764			-
K13894	1.1718			-
K13895	2.17009			-
K12266	0.31081			-
K07024	2.45654			-
K07025	2.70432			-
K07027	0			-
K03620	0			-
K00042	1.50719			-
K00041	0.932249			-
K00040	0			-
K00046	0			-
K07803	1.49558			-
K09771	0			-
K07806	2.42097			-
K06153	1.98319			-
K07462	1.22944			-
K00137	1.86958			-
K00135	1.24005			-
K00134	3.48384			-
K00130	1.42784			-
K01956	2.47633			-
K06157	2.01435			-
K01953	2.16199			-
K00138	1.88779			-
K00428	0.461914			-
K07735	2.31476			-
K14977	0.622954			-
K00425	2.20735			-
K00427	2.10293			-
K00426	1.03032			-
K16345	1.49911			-
K02297	2.84506			-
K00554	3.99704			-
K00557	2.18534			-
K00556	1.81589			-
K07660	0			-
K01175	1.31052			-
K01176	1.15036			-
K01179	1.0293			-
K15974	3.10378			-
K15977	1.46804			-
K16711	0.550814			-
K00950	0			-
K00954	0.91934			-
K00957	3.31162			-
K00956	2.75163			-
K02600	2.76932			-
K02970	3.18834			-
K02972	2.21836			-
K03558	2.59612			-
K03559	2.41875			-
K03550	2.04142			-
K03551	1.94538			-
K03553	2.89667			-
K03554	2.32374			-
K01778	1.65075			-
K01772	2.2026			-
K01770	1.62404			-
K13243	0			-
K01775	1.83311			-
K02255	1.89034			-
K02777	1.50316			-
K02775	1.96866			-
K02774	2.91703			-
K02773	1.61557			-
K14155	1.38965			-
K02770	2.37133			-
K13683	0			-
K08154	0.805393			-
K02779	1.61064			-
K08156	0.751874			-
K02399	2.0449			-
K02398	2.42013			-
K02395	0			-
K02394	0			-
K02397	1.5706			-
K02396	0.158329			-
K02391	0			-
K02390	1.50374			-
K02393	1.51721			-
K02392	0.303995			-
K05881	1.81926			-
K01608	1.5225			-
K08682	2.14329			-
K02553	2.14414			-
K02552	1.49798			-
K02551	0			-
K02550	0.627096			-
K02557	0			-
K02800	2.10716			-
K02554	1.09465			-
K03820	1.63338			-
K02558	2.06787			-
K03824	2.63708			-
K03825	0			-
K03826	1.18366			-
K03827	1.35939			-
K03600	2.6125			-
K03601	2.03343			-
K03602	2.37862			-
K03603	1.52602			-
K03604	1.88881			-
K03605	0			-
K03606	0.0352231			-
K03607	2.68384			-
K03608	1.37752			-
K03609	2.47687			-
K08722	1.73285			-
[truncated: 351 more rows]

## Sheet: S.Table9
Supplemental Table 9. LEfSe results from daf-2 vs. N2 genes at day 10 comparison.
Feature	log(average)	Class	log(LDA)	p-value
K02192	3.52291	daf2	3.20451	0.0323129
K15536	2.9393	daf2	2.62897	0.0323129
K05788	3.17835	daf2	2.61924	0.0338949
K00036	2.91435	daf2	2.51458	0.0338949
K01495	2.81857	daf2	2.35579	0.0338949
K03547	2.45078	daf2	2.24225	0.0323129
K06223	2.46311	daf2	2.09903	0.0338949
K06203	2.36098	daf2	2.0881	0.0323129
K07289	1.6295	daf2	2.08579	0.0323129
K03722	1.24221	daf2	2.02846	0.0323129
K02255	2.26703	daf2	2.00198	0.0277078
K07674	1.698	daf2	2.00003	0.0277078
K03530	4.00544	N2	3.36366	0.0338949
K01462	3.41658	N2	2.89897	0.0338949
K03210	3.57115	N2	2.88011	0.0338949
K02601	3.22378	N2	2.76971	0.0338949
K04082	3.10097	N2	2.67174	0.0338949
K09889	2.95128	N2	2.63025	0.0338949
K01610	3.06967	N2	2.61703	0.0338949
K00942	3.03864	N2	2.50069	0.0338949
K02494	2.70629	N2	2.4946	0.0277078
K03789	2.75013	N2	2.45061	0.0323129
K03597	3.31711	N2	2.44252	0.0338949
K02058	2.86522	N2	2.41423	0.0338949
K00795	2.60269	N2	2.35362	0.0338949
K13654	2.56439	N2	2.31787	0.0192544
K01141	2.47891	N2	2.27374	0.0192544
K00790	2.59019	N2	2.26827	0.0338949
K01591	2.54684	N2	2.24739	0.0323129
K03641	3.14382	N2	2.24146	0.0338949
K02372	2.66511	N2	2.22657	0.0338949
K03098	2.6525	N2	2.14661	0.0323129
K00998	2.51288	N2	2.13077	0.0338949
K01058	2.33125	N2	2.12772	0.0277078
K02769	2.37133	N2	2.05463	0.0338949
K02770	2.37133	N2	2.0496	0.0338949
K10748	2.40034	N2	2.04947	0.0323129
K01085	2.45488	N2	2.03579	0.0338949
K00014	2.28918	N2	2.01949	0.0323129
K00244	2.19835			0.0323129
K03631	2.55984			0.0338949
K00113	2.20022			0.0277078
K03642	1.93536			0.0323129
K06899	2.2703			0.0338949
K00344	2.0692			0.0323129
K01919	2.29761			0.0338949
K10110	1.8583			-
K10112	0			-
K19265	0			-
K19267	2.15801			-
K18326	0			-
K05844	1.50681			-
K05845	1.63214			-
K05846	0			-
K05847	0			-
K04083	1.70447			-
K04081	2.66056			-
K04080	2.51566			-
K04087	2.41085			-
K04085	0			-
K04084	1.46073			-
K15540	0			-
K04088	2.81578			-
K15545	1.07662			-
K15547	0			-
K00989	1.16918			-
K01104	0			-
K00981	2.1334			-
K05592	2.74041			-
K05590	2.00708			-
K05591	1.78952			-
K05596	2.35779			-
K05594	2.36708			-
K05595	0			-
K02045	2.43081			-
K01297	1.15186			-
K05601	0			-
K02926	3.92364			-
K00216	0			-
K00215	1.02928			-
K00219	2.16103			-
K02038	0			-
K02039	1.50798			-
K01744	2.75444			-
K02031	0			-
K01749	2.1748			-
K02033	0			-
K02034	0			-
K02035	1.86668			-
K02036	1.80175			-
K02037	0			-
K01585	2.13838			-
K01586	2.28628			-
K01581	1.17443			-
K01580	1.32257			-
K13497	2.05225			-
K01589	1.80814			-
K01588	2.39018			-
K13655	2.21761			-
K13650	3.25494			-
K13651	1.95054			-
K08349	0			-
K02456	0			-
K02457	0			-
K02454	0			-
K02455	0.727371			-
K02100	2.23536			-
K02453	1.46437			-
K02450	1.10506			-
K02451	1.31604			-
K03455	1.46655			-
K02109	3.22803			-
K03981	2.82832			-
K02459	0			-
K08137	2.33884			-
K01639	2.34214			-
K01638	3.00211			-
K01637	2.40576			-
K01633	2.75017			-
K01631	1.37258			-
K01630	1.05927			-
K14055	2.93595			-
K14054	1.76114			-
K02858	3.32163			-
K03522	0			-
K03524	1.98252			-
K14053	0			-
K03526	2.13378			-
K02852	0			-
K02853	0			-
K02851	2.10744			-
K02856	0			-
K14058	1.56826			-
K02854	1.87111			-
K02855	1.26954			-
K03671	1.86258			-
K03670	3.564			-
K03673	2.47756			-
K03672	2.48771			-
K03675	1.80702			-
K03674	0			-
K03676	3.46563			-
K09761	2.44984			-
K09760	2.38571			-
K09767	2.71263			-
K02217	4.32252			-
K09768	1.80615			-
K15548	0.980545			-
K15549	0			-
K03299	1.20459			-
K03293	0.721328			-
K03292	1.3238			-
K03291	1.72546			-
K03290	0			-
K03297	2.827			-
K13479	2.09987			-
K03072	1.8358			-
K03071	2.41581			-
K03077	0			-
K03076	3.50248			-
K03075	3.34159			-
K03079	0.600078			-
K03078	1.57041			-
K03274	2.80968			-
K03271	2.3775			-
K03270	3.01714			-
K03273	2.32359			-
K03272	2.05685			-
K06131	2.37288			-
K06133	1.40806			-
K06132	0			-
K03186	1.88842			-
K03185	0.853228			-
K03184	1.59022			-
K03183	2.17377			-
K03182	1.50129			-
K03181	2.85931			-
K16013	1.29148			-
K07358	3.48698			-
K16012	0.671658			-
K07356	0			-
K07357	0.981437			-
K07354	0			-
K07353	1.09203			-
K07351	2.11828			-
K09909	1.93019			-
K09908	3.92764			-
K06221	2.41292			-
K09900	2.55699			-
K06222	1.78762			-
K09904	2.72505			-
K09907	2.70308			-
K09906	1.22681			-
K06918	0.755411			-
K06917	1.80271			-
K06916	2.05866			-
K06915	2.16639			-
K06911	2.03936			-
K06910	2.30741			-
K00773	3.13459			-
K08984	2.0883			-
K08989	0			-
K10439	3.70196			-
K10213	0			-
K18831	0			-
K01910	0.78876			-
K01911	0			-
K01916	3.13351			-
K01914	0.821452			-
K01915	3.56378			-
K01918	2.2362			-
K18140	0.782493			-
K07771	0			-
K07772	0			-
K07773	2.67357			-
K05939	1.74723			-
K07172	2.64814			-
K07173	3.06671			-
K07170	2.24991			-
K07171	2.55473			-
K00374	0			-
K00371	1.78314			-
K00373	1.37248			-
K01358	2.68805			-
K18530	0			-
K09161	3.15153			-
K09160	1.99354			-
K01355	2.85294			-
K01356	3.48617			-
K10109	1.27815			-
K10108	1.35582			-
K15555	0			-
K15554	0			-
K15553	1.55261			-
K15552	2.06831			-
K15551	1.47579			-
K15550	0			-
K01823	0			-
K01821	0			-
K04075	2.03108			-
K04073	0			-
K04691	1.61858			-
K00995	0			-
K00997	1.96384			-
K00991	1.83756			-
K03151	0.706905			-
K02931	4.13697			-
K17759	1.62961			-
K00208	2.65223			-
K01000	0			-
K14591	1.54828			-
K01008	1.26264			-
K13483	0			-
K13480	2.21913			-
K14441	1.12877			-
K08194	0			-
K08191	0			-
K13643	3.79452			-
K01130	0.264464			-
K14682	1.33874			-
K08354	1.06877			-
K01138	1.94829			-
K01139	2.14793			-
K08350	1.80983			-
K02113	2.99804			-
K02112	2.46322			-
K02110	3.35208			-
K02441	2.54901			-
K02440	4.22257			-
K02115	2.74685			-
K03466	0			-
K01649	3.19657			-
K01643	1.20886			-
K01647	2.32332			-
K02598	0.630817			-
K02027	0			-
K02026	0.979682			-
K14062	1.4154			-
K14063	1.83351			-
K14064	1.07732			-
K14065	2.40898			-
K02020	1.81175			-
K02841	0.839331			-
K02843	1.67524			-
K03517	2.10402			-
K02032	1.99822			-
K02846	1.52887			-
K03885	2.23329			-
K06039	1.94006			-
K02200	1.72047			-
K13498	2.64679			-
K02834	2.52127			-
K19416	0			-
K03088	3.85236			-
K03089	2.96215			-
K03086	2.35087			-
K16693	1.34026			-
K16692	0			-
K03082	0			-
K03080	0			-
K03644	2.75379			-
K03645	2.70284			-
K03646	0.783901			-
K03647	2.03423			-
K03643	2.28119			-
K03648	1.35144			-
K03649	2.08025			-
K13918	0			-
K07184	1.77417			-
K06214	1.82382			-
K09935	1.57314			-
K09936	1.81923			-
K06217	2.71559			-
K07349	0			-
K06211	1.787			-
K09933	2.53332			-
K07347	1.55427			-
K06219	2.23649			-
K07343	1.28653			-
K11645	1.45424			-
K06968	1.87706			-
K06969	1.62783			-
K00748	1.62738			-
K02680	1.4926			-
K07507	0			-
K08994	1.44704			-
K08997	1.18796			-
K08996	0.907359			-
K08993	0			-
K08992	0			-
K08998	2.72676			-
K09802	3.74281			-
K16346	1.73982			-
K09806	1.56767			-
K09807	1.95151			-
K09808	1.76115			-
K10914	2.97932			-
K10773	2.17457			-
K10778	0			-
K01903	2.21491			-
K01902	1.87067			-
K18697	1.78774			-
K18691	0.724186			-
K07165	0			-
K07160	1.52399			-
K00340	0			-
K00342	0.596171			-
K00343	1.0455			-
K00697	2.33969			-
K05820	1.11861			-
K03459	1.53925			-
K00526	2.04802			-
K01839	2.31975			-
K01838	0			-
K01835	2.71509			-
K01834	2.77455			-
K02518	3.22234			-
K00528	2.69386			-
K00529	0			-
K04069	2.67273			-
K04065	1.61948			-
K04064	2.51732			-
K04067	1.77189			-
K04063	2.43134			-
K04062	2.81164			-
K09923	3.43075			-
K07040	3.49488			-
K09921	2.34773			-
K19336	2.49867			-
K10004	2.2074			-
K09920	2.28775			-
K10002	2.10878			-
K10003	2.09195			-
K10000	2.3117			-
K10001	4.14876			-
K09927	1.68987			-
K09024	0			-
K03980	1.02885			-
K09022	2.58514			-
K00027	2.03474			-
K09020	1.9909			-
K09021	2.33467			-
K02909	3.49833			-
K08218	0			-
K08219	1.45854			-
K02904	3.87257			-
K02902	3.91896			-
K07722	1.86956			-
K00230	1.21998			-
K00239	1.42048			-
K15634	2.23101			-
K15633	2.07584			-
K14588	2.68858			-
K14587	0			-
K01012	2.16523			-
K01011	2.42372			-
K00832	1.60484			-
K00833	1.4539			-
K00831	2.50473			-
K04335	1.9298			-
K04334	2.05869			-
K04337	1.73115			-
K04336	1.58226			-
K01126	2.09378			-
K04333	0			-
K08322	1.6492			-
K08323	0			-
K08320	1.35202			-
K08321	0			-
K04338	0			-
K08324	0			-
K08325	1.62267			-
K02470	0			-
K02471	0			-
K02472	0			-
K02477	1.3656			-
K02478	1.35203			-
K01659	1.50643			-
K01653	3.25873			-
K01652	3.26618			-
K01657	2.71414			-
K02876	3.72139			-
K02871	4.27696			-
K12138	1.27078			-
K02879	2.74257			-
K02052	1.45634			-
K02053	1.79177			-
K02056	2.58493			-
K02057	1.58811			-
K02054	1.22268			-
K02055	1.83319			-
K03503	1.35061			-
K03502	2.28004			-
K03501	2.68434			-
K03500	0.80732			-
K18979	1.89064			-
K03892	2.45998			-
K09748	3.01087			-
K13292	1.23161			-
K14057	1.08476			-
K03477	0			-
K03476	1.06481			-
K03475	0			-
K03474	1.52848			-
K03473	2.04195			-
K03472	2.13466			-
K03470	1.57553			-
K03478	2.41975			-
K18800	2.42992			-
K17758	1.62961			-
K12507	0			-
K14052	1.49398			-
K12500	1.83381			-
K03092	2.61476			-
K02302	1.79278			-
K02300	2.92302			-
K02301	2.0139			-
K13014	0.95075			-
K03651	1.88602			-
K03650	1.66227			-
K03656	0			-
K12217	1.40359			-
K03654	1.36274			-
K15460	2.13877			-
K11748	0.886303			-
K11749	2.39127			-
K11746	0			-
K11747	1.98428			-
K11744	1.77563			-
K11745	0.933391			-
K11742	2.51437			-
K11743	0			-
K11741	3.28903			-
K06202	1.63932			-
K06201	1.43975			-
K06200	1.3018			-
K06207	2.50807			-
K06206	2.83408			-
K09925	1.99463			-
K06204	3.21039			-
K04844	0.231591			-
K03779	0			-
K03528	2.02001			-
K06971	1.58143			-
K06970	1.47707			-
K06975	2.11765			-
K07082	1.32298			-
K00759	1.67949			-
K00758	1.01475			-
K07085	2.29606			-
K07088	0.85983			-
K07089	0.922309			-
K00757	1.64267			-
K07574	3.39259			-
K11189	1.31303			-
K09817	1.76928			-
K09816	2.25041			-
K09815	2.49091			-
K09812	1.33519			-
K09811	0.861809			-
K09810	1.00553			-
K06006	4.39782			-
K10763	0			-
K01939	2.32379			-
K01934	0			-
K02669	1.44619			-
K01937	3.01757			-
K01933	2.53268			-
K07798	2.4603			-
K07799	0			-
K07796	2.94074			-
K07797	1.34415			-
K07792	0			-
K07791	1.7957			-
K07150	0			-
K07153	1.93504			-
K07154	0			-
K07156	3.34771			-
K00681	0			-
K07404	2.12189			-
K07402	1.20227			-
K00684	2.16566			-
K07400	3.43983			-
K05835	1.06606			-
K05834	1.71056			-
K05837	0.835557			-
K05839	2.03125			-
K05838	2.30709			-
K01808	1.63433			-
K01809	2.02714			-
K00537	1.74623			-
K15539	1.63041			-
K01803	2.16913			-
K01805	1.74543			-
K01807	2.14982			-
K11183	1.22608			-
K01247	0.976056			-
K01243	1.73497			-
K01241	1.32937			-
K10015	2.22282			-
K10014	3.08156			-
K14260	2.59683			-
K10016	2.11151			-
K10011	1.06553			-
K10013	3.34945			-
K10012	0			-
K02919	0			-
K02916	3.71097			-
K02914	0			-
K00228	1.8528			-
K19303	1.9769			-
K02682	1.56605			-
K02681	0			-
K01069	2.78716			-
K02687	0.951072			-
K02686	4.23238			-
K01791	0.88049			-
K01792	1.48234			-
K02688	0.704841			-
K01066	0			-
K00826	2.86006			-
K00821	0			-
K00823	0.770028			-
K05499	2.12404			-
K01488	2.39118			-
K01489	1.55003			-
K01484	1.26909			-
K01485	0.756427			-
K01486	0.780391			-
K01480	1.42214			-
K01664	1.97277			-
K01665	1.76633			-
K01666	0			-
K01667	1.92746			-
K01661	1.02215			-
K02469	0			-
K02468	1.67123			-
K02467	0			-
K02466	0			-
K16695	0.324619			-
K02464	1.99943			-
K02462	0			-
K02461	1.10923			-
K02460	0			-
K01466	1.64445			-
K01467	1.77304			-
K01464	1.49453			-
K01465	2.60456			-
K01460	1.604			-
K01935	1.31019			-
K02863	2.79602			-
K02860	3.96467			-
K09251	1.78134			-
K02864	4.45242			-
K13069	2.15684			-
K02548	2.2531			-
K02041	1.96412			-
K02040	1.98077			-
K02043	0			-
K05541	0			-
K05540	2.36639			-
K02047	1.47175			-
K02046	2.0814			-
K02048	3.28076			-
K18968	0			-
K03319	0			-
K03316	1.34332			-
K03314	0.969396			-
K03312	2.84283			-
K03313	2.15589			-
K03310	0.94077			-
K03311	2.1306			-
K03790	2.97108			-
K03796	2.36523			-
K13288	2.32146			-
K03798	2.69805			-
K13283	2.19099			-
K03402	2.46446			-
K12289	0			-
K03407	1.09406			-
K10831	1.64897			-
K03408	0			-
K18928	2.01603			-
K17722	2.33093			-
K17723	0.711627			-
K02315	1.65203			-
K02314	2.19967			-
K02317	0.853182			-
K02316	2.87835			-
K12962	0			-
K06167	0			-
K02313	2.66392			-
K19055	1.2087			-
K09999	0			-
K01686	1.94438			-
K02400	0			-
K01684	1.60586			-
K08680	0			-
K01685	1.6506			-
K12152	1.25319			-
K02549	1.68499			-
K12151	2.48636			-
K11755	1.11244			-
K11754	1.46454			-
K11751	0.988924			-
K11750	2.10963			-
K11753	2.97331			-
K11752	2.14069			-
K07406	1.69718			-
K13938	1.24668			-
K09790	0			-
K09791	0			-
K11991	1.46637			-
K09794	3.09503			-
K11996	2.41648			-
K09798	1.93396			-
K03169	0.257731			-
K07091	1.50944			-
K01448	2.07007			-
K07095	2.59313			-
K07098	1.94801			-
K09612	1.72938			-
K10972	0			-
K07560	1.99405			-
K10974	1.33834			-
K07566	2.09092			-
K09862	2.54462			-
K11192	1.70901			-
K11191	1.70901			-
K09861	1.66181			-
K10710	0.997664			-
K10711	1.97196			-
K10716	2.42999			-
K11175	2.47724			-
K01929	1.33456			-
K01928	1.10633			-
K01923	2.48657			-
K08160	0.470873			-
K01921	2.50025			-
K01920	2.27226			-
K11179	2.41389			-
K01925	2.25366			-
K01924	1.71743			-
K00322	1.99983			-
K08162	1.02436			-
K00324	1.52468			-
K00325	1.19809			-
K07784	1.07887			-
K07786	1.24095			-
K07780	1.8524			-
K07783	0.676786			-
K06940	2.87524			-
K06941	2.06466			-
K06942	2.4878			-
K07148	0			-
K07147	1.16814			-
K07146	2.05448			-
K10804	3.23761			-
K10805	2.36439			-
K06949	2.18368			-
K07141	2.23884			-
K07140	2.40465			-
K09136	1.15714			-
K09131	2.76594			-
K01816	0			-
K01815	0			-
K01814	1.22593			-
K05808	3.63869			-
K01812	1.26727			-
K01811	0.590022			-
K01810	2.25823			-
K05804	1.8671			-
K05805	0			-
K05807	3.25749			-
K05800	2.28023			-
K05801	2.07246			-
K05803	3.67535			-
K04047	4.04202			-
K04046	0			-
K04045	0			-
K04044	2.55986			-
K04042	1.93126			-
K00782	1.01029			-
K04567	1.99792			-
K00784	0			-
K00789	1.70718			-
K00031	2.48033			-
K01258	1.07813			-
K01255	2.85824			-
K01256	0			-
K01250	0.982083			-
K01252	0.970251			-
K19354	0			-
K10026	3.09184			-
K09001	2.30976			-
K04568	1.61933			-
K08234	2.18724			-
K00254	1.52074			-
K01079	1.44232			-
K02679	0			-
K01070	1.66725			-
K00813	3.32778			-
K00817	2.58647			-
K08304	2.0917			-
K08305	1.75654			-
K08307	3.08341			-
K08301	1.29848			-
K08303	1.84565			-
K08308	2.27872			-
K05796	0			-
K05790	1.81715			-
K01491	1.87582			-
K01497	3.112			-
K05799	2.29894			-
K01494	2.45801			-
K01673	3.32228			-
K01671	0			-
K01676	2.72259			-
K01679	2.74952			-
K02782	0			-
K02783	0			-
K02784	2.48247			-
K02897	0			-
K02895	4.26753			-
K13051	1.92947			-
K01786	0			-
K01785	1.87747			-
K01784	2.50363			-
K01783	2.40371			-
K01782	1.37653			-
K02071	1.49856			-
K02072	2.92448			-
K01788	0			-
K02526	2.38075			-
K02527	0.941192			-
K02523	2.22969			-
K02520	4.0418			-
K02521	1.00072			-
K03305	1.53427			-
K03304	1.81396			-
K03307	0			-
K02528	2.26699			-
K02529	2.26758			-
K02099	1.8972			-
K03781	0.897958			-
K03780	0			-
K03785	1.32161			-
K03784	2.83478			-
K03787	1.99012			-
K03788	2.28531			-
K03413	0			-
K03414	1.82863			-
K03417	1.14911			-
K11717	0.486138			-
K09901	1.95793			-
K06173	1.35189			-
K06177	0			-
K06176	1.98218			-
K06179	1.74927			-
K06178	1.97342			-
K09903	3.09841			-
K09902	3.08997			-
K10017	1.83214			-
K14261	2.41573			-
K12145	1.39883			-
K12144	0			-
K12147	2.97915			-
K12140	0			-
K12143	0			-
K12142	1.02984			-
K12149	0			-
K12148	4.30155			-
K07312	1.98766			-
K07313	2.67589			-
K07311	0			-
K07314	0			-
K07319	1.93559			-
K16088	1.71775			-
K16089	0			-
K16087	1.13016			-
K09788	0			-
K09786	1.87485			-
K12529	0			-
K16066	2.80984			-
K13038	2.00331			-
K10563	2.23018			-
K18778	1.82858			-
K10440	2.57512			-
K19229	1.82653			-
K12700	0.632067			-
K07559	1.51079			-
K07229	0			-
K07224	2.25263			-
K07223	0.997147			-
K07552	1.39888			-
K13244	1.54636			-
K19227	1.85775			-
K10709	0.886932			-
K10708	0			-
K03207	1.22911			-
K00331	2.14184			-
K00330	2.03314			-
K00335	1.73926			-
K00334	2.1278			-
K00337	0			-
K00336	0			-
K00339	0			-
K00338	1.77967			-
K16264	1.88257			-
K07139	0			-
K06957	0			-
K06956	1.97855			-
K16263	1.17197			-
K06959	1.54196			-
K06958	2.28506			-
K07136	2.57812			-
K15582	1.24061			-
K09125	2.07725			-
K05819	0			-
K05818	2.13292			-
K01866	2.56984			-
K01867	2.50002			-
K05813	1.6516			-
K05812	1.89792			-
K05811	1.68763			-
K05810	0.961416			-
K05816	0			-
K05815	0.601719			-
K05814	0			-
K04032	0			-
K04033	0.791514			-
K04031	0			-
K07042	2.0845			-
K07043	1.22164			-
K00799	2.65192			-
K00797	2.77828			-
K00024	2.76386			-
K00794	2.04351			-
K00793	2.49838			-
K07048	0.867612			-
K09017	2.53644			-
K09016	1.65662			-
K09015	1.22027			-
K09014	2.53514			-
K09013	2.6075			-
K01262	1.89651			-
K01265	2.25818			-
K09019	2.38166			-
K09018	2.14904			-
K08227	1.67236			-
K08225	0			-
K08224	1.82013			-
K08223	1.4901			-
K10038	1.58159			-
K10037	2.30742			-
K10036	4.36045			-
K17938	0.558344			-
K19168	2.30172			-
K19166	2.54984			-
K01414	1.59107			-
K19162	3.29854			-
K19160	0			-
K19161	1.66203			-
K00241	1.51624			-
K00240	2.05264			-
K00242	1.94342			-
K00245	1.39228			-
K00247	0			-
K00246	0			-
K04764	3.72675			-
K04765	0.928135			-
K04762	2.15803			-
K04763	2.30287			-
K04760	1.70451			-
K04761	1.10689			-
K00806	2.78915			-
K00800	1.86621			-
K08313	1.03381			-
K08312	2.28733			-
K08311	2.83655			-
K08310	2.58265			-
K08317	1.85346			-
K08316	1.4597			-
K08315	2.12489			-
K08314	1.07157			-
K08319	0			-
K08318	0			-
K05782	1.41			-
K05781	0			-
K05780	0			-
K05787	2.68242			-
K05786	0.951547			-
K05785	1.25226			-
K14392	1.19246			-
K15268	1.34276			-
K05368	2.07525			-
K01689	2.45569			-
K02401	0			-
K01687	0			-
K02403	2.78157			-
K02402	0			-
K01681	0			-
K02799	2.10716			-
K02798	2.10716			-
K01443	1.99934			-
K02791	1.6753			-
K02790	1.6753			-
K02793	2.03618			-
K02795	2.7086			-
K02794	2.03618			-
K02796	2.36943			-
K13735	1.03271			-
K02886	2.84954			-
K02881	3.61478			-
K04564	2.9092			-
K04565	2.49933			-
K02069	1.05927			-
K02068	0			-
K01042	0.350059			-
K02063	0.942632			-
K02062	0			-
K02067	2.5777			-
K02066	2.31672			-
K02065	2.40888			-
K02064	1.95041			-
K02535	3.16759			-
K02536	2.25924			-
K02533	1.22977			-
K02532	0			-
K02081	0.927781			-
K02080	2.45148			-
K02083	0			-
K12957	0			-
K03424	2.16426			-
K03425	2.62952			-
K03426	0.952301			-
K03427	1.2872			-
K03756	0.799173			-
K03757	0			-
K03755	0			-
K03752	1.91019			-
K03753	1.54107			-
K03750	1.45766			-
K03758	0			-
K03759	0			-
K06149	3.2518			-
K02338	1.76871			-
K06144	3.74219			-
K06145	1.32103			-
K06146	2.24065			-
K06140	3.12962			-
K06141	1.74458			-
K06142	2.92814			-
K06143	2.09632			-
K06205	3.18565			-
K03688	1.87198			-
K03683	2.06843			-
K03684	0			-
K03685	2.98558			-
K03686	1.23475			-
K03687	0			-
K03110	1.41541			-
K03111	2.62472			-
K03112	2.28104			-
K03113	2.4492			-
K07305	3.18847			-
K07304	1.62352			-
K03116	2.94464			-
K03117	2.71043			-
K03118	2.20558			-
K07308	0			-
K13953	0.8122			-
K13954	0.871447			-
K07301	1.5869			-
K07300	1.71835			-
K16092	1.71864			-
K07348	0			-
K16074	0			-
K07307	0.813334			-
K10550	0			-
K10555	0.559939			-
K10557	0			-
K03119	2.01234			-
K06890	2.49057			-
K06891	3.70285			-
K07238	1.6236			-
K06895	0.875519			-
K07235	1.141			-
K07237	0			-
K07232	2.23101			-
K11391	1.38922			-
K01669	1.66614			-
K05966	0.865963			-
K02565	1.84596			-
K08641	2.42924			-
K00658	1.99842			-
K00656	2.93397			-
K00657	2.93399			-
K00655	0			-
K00652	0.74519			-
K00651	1.86754			-
K07121	2.01113			-
K07120	0.867692			-
K07122	2.16021			-
K10824	0.752543			-
K07127	2.09227			-
K07126	2.42284			-
K01870	1.55209			-
K01875	2.54722			-
K01876	2.73105			-
K01879	0			-
K01878	2.44121			-
K04020	0.881869			-
K04023	0.788432			-
K04022	1.63436			-
K04025	0			-
K04027	1.66203			-
K04026	0			-
K04029	0			-
K04028	0			-
K07054	2.01804			-
K07056	2.37059			-
K07053	0.987012			-
K00012	0			-
K00013	1.78696			-
K07058	2.01127			-
K07340	1.72309			-
K00278	2.07574			-
K01305	0.81165			-
K04775	1.88793			-
K04774	2.06693			-
K04770	2.12949			-
K04773	1.46813			-
K04772	2.16956			-
K02654	1.4717			-
K00878	2.39707			-
K00879	1.7124			-
K13638	3.02262			-
K13639	2.27502			-
K00872	2.15389			-
K00873	2.72884			-
K13636	0			-
K13637	1.55428			-
K00876	1.53028			-
K13631	0			-
K00874	0			-
K04487	3.5031			-
K04485	1.59519			-
K04488	0			-
K05778	1.44893			-
K05779	1.14485			-
K05776	1.58741			-
K05777	0.429314			-
K05774	0			-
K02044	1.80863			-
K01698	2.25013			-
K01695	2.45862			-
K01696	2.56545			-
K01690	1.59547			-
K00906	1.38322			-
K00901	1.47995			-
K01051	1.41632			-
K01056	2.41797			-
K05516	1.90551			-
K05517	2.24915			-
K02500	1.92084			-
K02501	1.73724			-
K02503	2.25824			-
K02504	0.828392			-
K02505	0.796646			-
K02507	0.794006			-
K12945	1.84441			-
K12944	0			-
K12941	2.35882			-
K12940	2.19997			-
K12943	1.80438			-
K12942	1.74847			-
K03439	2.19097			-
K03438	2.5803			-
K02430	2.33537			-
K13381	1.4386			-
K03925	3.30303			-
K03924	1.29317			-
K03431	1.76239			-
K03926	2.87562			-
K02438	2.51343			-
K02439	0			-
K03435	2.19911			-
K03212	0			-
K03747	3.45012			-
K03746	3.49576			-
K03217	2.07199			-
K03216	0			-
K03743	1.75431			-
K03214	1.34675			-
K13890	0.906063			-
K13891	1.85952			-
K13892	1.79021			-
K03218	1.02099			-
K03749	2.29299			-
K03748	1.52216			-
K13896	2.10887			-
K02348	2.71303			-
K06158	0.618951			-
K02342	0			-
K02343	0.800493			-
K02340	2.74973			-
K02341	1.2393			-
K02346	1.1602			-
K06156	0.789822			-
K06155	1.64178			-
K16868	1.7886			-
K03690	2.5249			-
K09475	1.10006			-
K09477	0			-
K09476	4.36612			-
K09471	1.32113			-
K09470	1.48675			-
K09473	0			-
K09472	0.693737			-
K03327	1.27792			-
K03326	0.958258			-
K03324	1.61572			-
K03322	1.88175			-
K03321	1.67575			-
K03320	2.2302			-
K03329	0.890689			-
K07236	1.93074			-
K19577	2.38368			-
K18531	0			-
K03106	2.18026			-
K07336	1.65032			-
K07337	1.98974			-
K03100	1.83969			-
K00853	0			-
K17713	2.2581			-
K17247	0			-
K11940	0			-
K06080	2.43204			-
K01507	2.27494			-
K00858	1.56181			-
K04752	2.70008			-
K09857	2.87083			-
K06884	0			-
K06887	0.735033			-
K06889	1.59278			-
K09858	3.20889			-
K03828	2.44775			-
K07592	1.86338			-
K05997	2.39443			-
K05995	1.25656			-
K07443	0			-
K00648	2.20021			-
K07112	2.93146			-
K07113	1.4652			-
K00645	2.44641			-
K00647	2.6851			-
K00640	1.58069			-
K07685	2.09015			-
K07686	1.8015			-
K10544	0.434727			-
K10543	1.89317			-
K10542	2.22954			-
K10541	1.46164			-
K10540	2.95984			-
K07688	1.44791			-
K07689	0			-
K10549	0			-
K01845	2.36633			-
K11392	1.73405			-
K01840	0.357547			-
K00005	0			-
K04018	0			-
K04019	1.12046			-
K04014	0			-
K04015	0			-
K04016	0			-
K04017	0			-
K00009	2.56185			-
K04013	0			-
K02819	1.42691			-
K15396	1.88352			-
K18446	2.45569			-
K00262	2.12876			-
K00266	1.96717			-
K08485	0			-
K19147	0			-
K01998	0.870529			-
K01999	2.65056			-
K01992	1.55404			-
K01993	1.5343			-
K01990	2.50524			-
K01991	0.527273			-
K01996	1.76102			-
K01997	1.27681			-
K01995	1.58501			-
K01515	2.44599			-
K01512	2.35347			-
K00868	1.43027			-
K13628	3.43308			-
K00860	2.22209			-
K18141	1.07656			-
K13620	0			-
K00865	0.73992			-
K00864	2.44509			-
K00867	2.41814			-
K14623	2.08735			-
K01194	1.68832			-
K01195	0			-
K01207	2.73855			-
K06164	0.958065			-
K00912	0.645195			-
K01420	3.15077			-
K00919	1.88721			-
K01424	2.1598			-
K01425	0			-
K02647	1.79925			-
K14287	1.93051			-
K05501	1.94585			-
K03594	2.14765			-
K03595	1.63162			-
K03596	1.574			-
K03590	3.58667			-
K03591	0			-
K03592	1.78435			-
K03593	1.77005			-
K02517	0.913136			-
K03598	2.76082			-
K03599	2.16527			-
K01736	1.94193			-
K01737	0			-
K01734	2.17065			-
K01735	2.01931			-
K01733	2.17326			-
K01738	3.34241			-
K01739	1.40282			-
K10823	2.21603			-
K12972	2.20128			-
K12973	1.46995			-
K12974	2.48214			-
K12975	1.97143			-
K03919	0			-
K02427	3.39526			-
K02426	2.48391			-
K05349	2.54259			-
K02428	1.40154			-
K03770	1.70738			-
K03771	1.60753			-
K03772	2.60421			-
K03773	2.80839			-
K03774	1.29797			-
K03775	2.88522			-
K03776	0			-
K03777	1.88644			-
K03778	1.68634			-
K18850	1.30329			-
K12372	0			-
K12370	0.567462			-
K12371	1.69084			-
K02358	3.20187			-
K02356	2.47498			-
K16703	0			-
K16704	0			-
K13574	1.36396			-
K12112	0			-
K12113	0			-
K13979	1.21906			-
K18889	1.38315			-
K19540	0			-
K12288	0			-
K03179	1.89215			-
K09996	1.79513			-
K09997	1.02939			-
K09994	0			-
K07323	2.26801			-
K07322	2.91887			-
K09998	0			-
K07320	1.66713			-
K03177	0			-
K08163	0			-
K13889	2.03619			-
K13888	1.74127			-
K18702	0			-
K13641	1.78745			-
K16053	1.73657			-
K16052	0			-
K07214	0			-
K15834	1.63177			-
K15835	0.672786			-
K06180	1.4825			-
K06181	0			-
K06182	2.36423			-
K06183	2.23108			-
K06186	2.9163			-
K06187	2.15806			-
K11719	2.26412			-
K06189	2.35503			-
K00151	0			-
K15832	0			-
K07589	2.48822			-
K07588	0.944933			-
K06858	1.95092			-
K10441	2.5216			-
K11139	1.54635			-
K05984	1.56694			-
K05982	1.39026			-
K07452	0.719141			-
K07107	2.63723			-
K07106	1.94101			-
K07459	1.41635			-
K07109	2.81952			-
K00673	2.03274			-
K00674	1.75949			-
K00675	1.51906			-
K00677	2.341			-
K07690	2.42414			-
K10537	1.35761			-
K06980	2.30916			-
K09893	2.29871			-
K10538	2.24305			-
K10539	1.50247			-
K16291	2.28995			-
K02445	1.25786			-
K02444	1.42634			-
K03581	0			-
K02446	1.11451			-
K00073	0			-
K00076	2.80792			-
K00077	2.15639			-
K00075	2.25739			-
K09898	2.09901			-
K02560	1.81734			-
K07071	2.40008			-
K07070	2.11078			-
K19157	2.32653			-
K19156	2.73266			-
K19155	0			-
K08279	1.40595			-
K08276	2.84944			-
K08277	0			-
K00299	1.52794			-
K00297	2.98722			-
K01048	1.82842			-
K00108	0.638316			-
K00104	1.59615			-
K00101	0.426987			-
K00854	0.93291			-
K00855	2.38945			-
K00857	0			-
K00850	2.70946			-
K00851	1.47862			-
K00852	1.95377			-
K04758	2.49154			-
K04755	2.39353			-
K04754	1.94727			-
K04753	1.48702			-
K00859	1.90709			-
K04751	1.66094			-
K04750	2.40809			-
K01185	2.13043			-
K01187	1.17307			-
K15722	0			-
K15724	2.9754			-
K02745	0.937798			-
K02742	1.32216			-
K01439	2.0957			-
K01438	1.97719			-
K00925	2.88709			-
K00926	1.43887			-
K00927	2.74707			-
K00928	1.84737			-
K01433	2.31584			-
K05539	2.21689			-
K08296	2.36528			-
K08297	0.972075			-
K02986	4.1336			-
K15830	0.679175			-
K15831	0			-
K02982	3.34741			-
K15833	0			-
K02988	1.38868			-
K08298	0			-
K02299	2.15319			-
K02568	1.09755			-
K02569	1.59683			-
K03587	1.66707			-
K03585	2.37598			-
K03584	1.70202			-
K02563	1.15624			-
K03589	2.73133			-
K03588	1.25451			-
K02566	1.25603			-
K02564	2.6764			-
K05245	0			-
K12963	2.42296			-
K01720	0.70123			-
K12961	2.13602			-
K14061	2.64734			-
K14742	1.79028			-
K14744	2.0598			-
K02182	0			-
K12369	1.88198			-
K02361	0			-
K02362	2.04666			-
K02363	1.58357			-
K03767	2.65785			-
K03765	1.59837			-
K03764	2.35899			-
K03761	1.45409			-
K03760	1.04775			-
K02167	1.47009			-
K05708	0			-
K02160	3.14144			-
K02168	0.774648			-
K02169	1.55328			-
K07090	0.907235			-
K15773	0			-
K18997	2.50858			-
K12299	1.3246			-
K09982	3.19411			-
K12291	0			-
K12290	0			-
K12368	3.31221			-
K11922	2.01671			-
K11923	1.80544			-
K11920	0			-
K11921	0			-
K11926	2.39858			-
K03769	2.8307			-
K11924	0			-
K11925	0			-
K03768	1.84341			-
K10973	2.52993			-
K07262	2.32805			-
K07263	0.62761			-
K07261	1.6719			-
K07264	0			-
K12582	1.13736			-
K07269	2.3273			-
K09456	1.55167			-
K10975	0			-
K06199	1.45125			-
K06197	2.9859			-
K06195	2.57855			-
K06194	3.94956			-
K06193	2.66628			-
K06192	1.87802			-
K06191	1.54069			-
K06190	2.48988			-
K11104	0			-
K11105	0.880701			-
K11106	0			-
K11107	2.40823			-
K11102	1.89548			-
K11103	2.40594			-
K10986	0			-
K07862	1.98079			-
K10984	0			-
K00971	0			-
K00970	1.92757			-
K00661	2.17002			-
K06997	2.31506			-
K10857	2.70896			-
K07460	0			-
K07461	1.5606			-
K06999	2.13092			-
K07666	2.19639			-
K07667	0			-
K07664	1.75431			-
K07665	3.03412			-
K07662	2.65761			-
K07663	1.37864			-
K06447	1.69209			-
K07661	2.89587			-
K10679	3.24706			-
K07483	1.69625			-
K07480	2.792			-
K08483	2.98416			-
K07641	0.641684			-
K00598	0			-
K07642	1.72974			-
K00060	2.7167			-
K07643	1.93788			-
K00065	1.3347			-
K08723	1.96752			-
K00068	0.947944			-
K03577	1.64556			-
K07645	1.00201			-
K07008	1.24609			-
K07000	2.29001			-
K07001	1.89787			-
K07007	1.09446			-
K00285	1.14635			-
K13630	0			-
K00287	0			-
K00286	1.86742			-
K07715	1.31047			-
K07712	1.77198			-
K07713	0.974998			-
K07711	1.76523			-
K00117	0.728743			-
K00116	1.20018			-
K00111	2.45534			-
K00112	0.775141			-
K00840	2.62762			-
K00845	1.95023			-
K00849	1.44673			-
K00848	0			-
K01534	0			-
K15737	1.10683			-
K15736	2.2181			-
K15735	0			-
K19238	2.69079			-
K09181	1.49821			-
K19234	2.39908			-
K19235	2.49557			-
K19230	0			-
K01881	2.09837			-
K01883	2.09352			-
K01885	2.13522			-
K01886	2.40243			-
K01887	1.79204			-
K08591	1.79629			-
K01889	2.04415			-
K01226	1.53753			-
K01222	0.791399			-
K01223	2.47686			-
K02759	1.77815			-
K01150	0			-
K01151	1.42776			-
K02755	0.583095			-
K02757	0.583095			-
K02756	0.583095			-
K01409	0			-
K02753	2.08856			-
K01159	1.21731			-
K00939	4.26001			-
K00931	1.60539			-
K00930	2.1058			-
K05522	1.06488			-
K05520	1.92474			-
K05527	3.37216			-
K05526	0			-
K01089	2.35915			-
K02622	0.795384			-
K08281	2.10131			-
K02996	2.73694			-
K01082	2.74655			-
K15828	0			-
K08289	2.01137			-
K01087	2.25004			-
K01271	1.92116			-
K19048	1.35471			-
K03576	1.96675			-
K02570	0			-
K02573	0			-
K01270	2.4301			-
K03572	2.15112			-
K02574	0			-
K03570	1.86265			-
K03571	1.6195			-
K01710	2.39872			-
K01711	0			-
K01714	2.76577			-
K01716	2.9842			-
K01719	2.35025			-
K03972	3.83677			-
K03973	4.14603			-
K03970	4.53353			-
K03971	4.46776			-
K03976	1.03247			-
K03977	1.87338			-
K03974	0.606453			-
K03975	2.14041			-
K01579	0			-
K03978	2.42677			-
K03979	2.67436			-
K02199	1.66438			-
K13378	1.25261			-
K14170	2.90593			-
K08138	1.43785			-
K02193	1.71342			-
K02197	0			-
K02195	0			-
K02194	0			-
K03718	1.68336			-
K03719	3.29606			-
K03712	2.72882			-
K02379	0			-
K03711	3.88331			-
K03717	0.853218			-
K03488	0			-
K02170	1.99657			-
K02173	1.06912			-
K03482	0			-
K03487	2.02519			-
K03485	0			-
K18988	0.843592			-
K03808	1.36424			-
K03809	2.27313			-
K03806	2.82902			-
K03807	1.72773			-
K03804	1.61294			-
K03805	2.04491			-
K03803	1.00439			-
K03800	1.33292			-
K03624	2.8211			-
K03625	0			-
K03150	1.60849			-
K03623	0			-
K03152	1.22796			-
K03621	1.55916			-
K03628	2.89079			-
K03629	1.89521			-
K11927	2.72647			-
K11930	0.504546			-
K11933	0.907132			-
K11932	2.84878			-
K11935	0			-
K11934	3.64578			-
K11937	1.57128			-
K11936	0.671129			-
K11939	0			-
K11938	0			-
K07273	1.92404			-
K07275	2.0803			-
K07274	2.56303			-
K07277	2.12364			-
K07278	1.60362			-
K12136	2.41454			-
K12137	0.775532			-
K11733	1.93218			-
K11732	1.29477			-
K11737	2.04358			-
K12139	1.35256			-
K11735	0			-
K11734	2.35513			-
K16325	0			-
K06871	1.99312			-
K06872	1.18362			-
K16326	1.30331			-
K16321	0			-
K16322	2.07608			-
K16329	0			-
K16328	0			-
K00610	3.4804			-
K00611	2.06007			-
K00616	2.67931			-
K08177	0			-
K07479	2.4565			-
K07478	0.79556			-
K07473	3.46168			-
K07471	2.04805			-
K07470	3.05958			-
K07474	0			-
K09954	1.90853			-
K07679	0			-
K07678	1.65441			-
K07675	1.16165			-
K01813	0			-
K07673	1.0775			-
K07495	1.31118			-
K07497	1.80518			-
K07496	2.21854			-
K07491	0			-
K07490	0			-
K11209	2.43155			-
K11208	1.45806			-
K15034	2.29181			-
K11203	1.33227			-
K11202	0			-
K11201	1.31303			-
K00058	2.22385			-
K00059	2.65847			-
K00052	2.83193			-
K00053	2.97136			-
K07019	0			-
K07014	0			-
K15256	1.2739			-
K18479	0.831358			-
K18478	1.42421			-
K15257	1.37562			-
K18471	2.0779			-
K07701	1.72072			-
K07700	1.71728			-
K07703	1.68912			-
K07702	1.65846			-
K00432	2.14884			-
K00121	1.81078			-
K00123	2.17022			-
K00124	1.5895			-
K07708	3.12724			-
K00127	1.99326			-
K02452	0			-
K01951	2.21337			-
K14187	0.881274			-
K05887	1.00904			-
K05880	2.25584			-
K14348	0			-
K14347	1.79912			-
K19226	1.48059			-
K19221	2.29711			-
K19222	1.03171			-
K15584	0			-
K15585	0			-
K15587	0			-
K15580	3.06047			-
K15581	1.46237			-
K00540	2.30381			-
K15583	1.85256			-
K01897	2.4133			-
K01232	0			-
K01895	0			-
K01894	0.613743			-
K01893	2.178			-
K01892	2.01576			-
K00549	1.95679			-
K02768	1.22608			-
K01142	0.630817			-
K02760	3.75214			-
K02761	1.99973			-
K01419	2.22739			-
K00788	2.14184			-
K00948	2.97338			-
K09937	1.8417			-
K00943	1.92735			-
K00940	1.97556			-
K00941	1.45014			-
K00946	0			-
K00945	2.2182			-
K01096	1.98984			-
K01095	1.41048			-
K01093	1.03974			-
K01092	1.96153			-
K01091	1.04898			-
K01525	1.95266			-
K01524	1.7558			-
K02619	1.80362			-
K01521	1.0379			-
K01520	2.126			-
K02967	4.20702			-
K02965	3.63274			-
K02963	4.04842			-
K02961	3.31701			-
K03569	2.43425			-
K03568	1.85816			-
K03565	1.89817			-
K03564	2.1366			-
K03566	2.01177			-
K03561	2.31952			-
K03560	3.15372			-
K03563	4.36814			-
K03562	2.33196			-
K01708	0			-
K01706	0.794002			-
K01704	2.35304			-
K13632	2.43013			-
K14762	2.82614			-
K14761	1.71645			-
K03969	4.32082			-
K13694	2.37013			-
K13695	1.65009			-
K02388	0			-
K02389	0			-
K02386	2.1229			-
K02387	0			-
K03702	2.46021			-
K17195	0			-
K03704	3.88109			-
K02380	1.26704			-
K02381	0			-
K03499	0.731573			-
K03498	1.14613			-
K03490	0.981485			-
K03495	2.1912			-
K11720	1.95604			-
K18142	0.281863			-
K03814	1.75381			-
K03817	2.04815			-
K03811	1.97052			-
K03810	0			-
K02818	1.42691			-
K03812	3.34998			-
K03635	2.07209			-
K03634	2.13529			-
K03637	2.39616			-
K03636	2.54198			-
K03630	0			-
K03633	1.45771			-
K03632	0.412038			-
K03149	1.17485			-
K03148	1.38513			-
K03639	2.07975			-
K03638	2.21709			-
K03385	1.23775			-
K03386	3.18435			-
K06159	0			-
K06282	1.84051			-
K06281	2.73957			-
K06287	2.56638			-
K06518	1.90068			-
K06048	1.82427			-
K06041	2.38283			-
K02437	2.17827			-
K12340	2.47615			-
K10985	0			-
K09897	2.14906			-
K09896	2.66931			-
K09895	2.9427			-
K09894	2.2705			-
K07248	2.94463			-
K09892	3.38598			-
K09891	2.38834			-
K07245	2.59463			-
K07246	2.12276			-
K09899	3.05826			-
K07243	1.71516			-
K16138	1.97982			-
K03923	1.1342			-
K16135	0.85863			-
K16136	1.4806			-
K16137	1.38725			-
K11472	0			-
K11473	1.38656			-
K11474	1.03154			-
K11477	2.15391			-
K06867	1.38009			-
K06866	2.46994			-
K06861	2.36029			-
K00600	2.70538			-
K00602	2.09945			-
K00605	2.5321			-
K00604	1.60238			-
K00606	2.49			-
K00609	2.87038			-
K03215	1.45115			-
K11738	0.674722			-
K09946	0			-
K18843	0			-
K07640	1.72303			-
K07393	1.38729			-
K07390	3.86265			-
K07391	0			-
K07644	2.13655			-
K07397	2.88209			-
K07647	0			-
K13893	0			-
K11065	2.63794			-
K13894	0			-
K13895	2.17009			-
K12266	0			-
K07024	2.32504			-
K07025	2.70432			-
K07027	0			-
K03620	0			-
K00042	1.37306			-
K00041	1.63			-
K00040	0.932835			-
K00046	1.25952			-
K07803	1.73241			-
K09771	0			-
K07806	2.00249			-
K06153	1.98319			-
K07462	1.27217			-
K00137	1.86958			-
K00135	1.36075			-
K00134	3.1093			-
K00133	3.18407			-
K00130	1.05731			-
K01956	2.32844			-
K06157	2.01435			-
K01953	2.16199			-
K00138	1.88779			-
K00428	0			-
K07735	2.48711			-
K14977	0.640715			-
K07738	2.93721			-
K00425	2.14543			-
K00427	2.10293			-
K00426	1.32451			-
K16345	1.78476			-
K02297	2.84716			-
K00554	3.99704			-
K00557	2.18534			-
K00556	1.38909			-
K07660	0			-
K01175	1.39651			-
K01176	1.15036			-
K01179	0			-
K15974	2.16868			-
K15977	1.64122			-
K16711	0			-
K00950	1.35839			-
K00954	0			-
K00957	3.31162			-
K00956	2.78133			-
K02600	2.57765			-
K02970	3.18834			-
K02972	2.21836			-
K03558	2.03078			-
K03559	1.64456			-
K03550	2.23859			-
K03551	1.94538			-
K03553	3.14907			-
K03554	2.32374			-
K03557	2.91781			-
K01778	1.87474			-
K01772	2.2026			-
K01770	1.22881			-
K13243	0			-
K01775	1.73912			-
K02777	1.15527			-
K02775	2.01516			-
K02774	2.91703			-
K02773	1.54505			-
K14155	1.38965			-
K13683	0			-
K08154	0.805393			-
K02779	1.44001			-
K08156	0.751874			-
K02399	2.02133			-
K02398	2.42013			-
K02395	0			-
K02394	0.45615			-
K02397	1.5706			-
K02396	1.04709			-
K02391	0			-
K02390	1.32822			-
K02393	1.51721			-
K02392	0			-
K05881	1.82775			-
K01608	1.5225			-
K08682	1.23291			-
K02553	2.06116			-
K02552	1.40525			-
K02551	0.866293			-
K02550	0.627096			-
K02557	1.58353			-
K02800	2.10716			-
K02554	0			-
K03820	0.371139			-
K02558	1.77222			-
K03824	2.63708			-
K03825	1.47805			-
K03826	0			-
K03827	2.51415			-
K03600	2.6125			-
K03601	2.01448			-
K03602	2.19658			-
K03603	1.52602			-
K03604	1.93429			-
K03605	0			-
K03606	0			-
K03607	2.5989			-
K03608	2.62964			-
K03609	2.39871			-
K08722	1.69431			-
K06078	4.34939			-
[truncated: 351 more rows]

## Sheet: S.Table10
Supplemental Table 10. LEfSe results from eat-2 vs. N2 genes at day 10 comparison.
Feature	log(average)	Class	log(LDA)	p-value
K09917	3.13567	eat2	2.78824	0.0323129
K02784	2.81744	eat2	2.49632	0.0323129
K03557	2.84258	eat2	2.46609	0.0323129
K04752	2.67971	eat2	2.3524	0.0323129
K03472	2.48266	eat2	2.18608	0.0323129
K15536	2.51018	eat2	2.17184	0.0323129
K02301	2.45694	eat2	2.16974	0.0277078
K02806	2.46526	eat2	2.16901	0.0323129
K07082	1.88334	eat2	2.14957	0.0277078
K02255	2.37342	eat2	2.1072	0.0277078
K07480	2.3744	eat2	2.09918	0.0323129
K00036	2.60179	eat2	2.08772	0.0338949
K05838	2.36177	eat2	2.08026	0.0323129
K04565	2.43981	eat2	2.06483	0.0323129
K00989	2.22409	eat2	2.00014	0.0323129
K00554	3.99704	N2	3.27848	0.0338949
K13643	3.79452	N2	3.22792	0.0338949
K02967	4.0943	N2	3.19105	0.0338949
K09923	3.43075	N2	3.04602	0.0338949
K01673	3.32228	N2	2.80968	0.0338949
K02601	3.22378	N2	2.8085	0.0338949
K09889	2.95128	N2	2.65488	0.0323129
K01610	3.06967	N2	2.6175	0.0338949
K00948	2.97338	N2	2.4557	0.0338949
K01679	2.74952	N2	2.39784	0.0338949
K03685	2.98558	N2	2.37733	0.0338949
K03789	2.75013	N2	2.36785	0.0323129
K01933	2.53268	N2	2.23159	0.0323129
K13654	2.56439	N2	2.21963	0.0323129
K03607	2.5989	N2	2.20119	0.0338949
K01710	2.39872	N2	2.15825	0.0192544
K00790	2.59019	N2	2.14195	0.0338949
K01878	2.44121	N2	2.09483	0.0338949
K01719	2.35025	N2	2.0537	0.0277078
K06901	2.17759	N2	2.00798	0.0323129
K02430	2.33537			0.0277078
K00111	2.45534			0.0338949
K00244	2.19835			0.0277078
K07496	2.21854			0.0338949
K00219	2.16103			0.0338949
K00604	2.10172			0.0323129
K03214	2.13167			0.0323129
K01620	2.07013			0.0323129
K01733	2.17326			0.0338949
K02035	1.84186			0.0323129
K03517	1.89089			0.0323129
K05845	1.97802			0.0277078
K02688	1.49149			0.0277078
K11747	1.98428			0.0323129
K10110	1.8583			-
K10112	0			-
K19265	0.781396			-
K19267	2.38391			-
K18326	0			-
K05844	1.24643			-
K05846	0			-
K05847	0			-
K04083	2.08842			-
K04082	3.10097			-
K04081	2.66056			-
K04080	2.50572			-
K04087	2.41085			-
K04085	0			-
K04084	1.90567			-
K15540	0.670742			-
K04088	2.81578			-
K15545	1.64407			-
K15547	0			-
K01104	1.53695			-
K00981	2.1322			-
K05592	2.74041			-
K05590	1.97526			-
K05591	1.18742			-
K05596	2.25409			-
K05594	2.29118			-
K05595	0			-
K02045	2.43081			-
K01297	2.00966			-
K05601	0			-
K02926	3.8324			-
K00216	0			-
K00215	0.901709			-
K02038	0			-
K02039	1.88816			-
K01744	2.61104			-
K02031	1.10341			-
K01749	2.1748			-
K02033	0			-
K02034	0			-
K02036	1.67561			-
K02037	1.01173			-
K01585	2.13838			-
K01586	2.28628			-
K01581	1.32505			-
K01580	1.32257			-
K13497	2.14552			-
K01589	1.80814			-
K01588	2.39018			-
K13655	2.77935			-
K13650	3.70209			-
K13651	2.88875			-
K08349	0			-
K02456	0			-
K02457	0			-
K02454	0			-
K02455	0			-
K02100	1.66614			-
K02453	1.46437			-
K02450	0.309214			-
K02451	1.84547			-
K03455	1.54989			-
K02109	3.22803			-
K03981	2.52684			-
K02459	0			-
K08137	2.33884			-
K01639	2.34214			-
K01638	2.59894			-
K01637	2.40576			-
K01633	2.73345			-
K02058	2.86522			-
K01631	1.45734			-
K01630	1.58804			-
K14055	2.93595			-
K14054	1.23499			-
K02858	3.01514			-
K03522	0			-
K03524	2.04637			-
K14053	0.563762			-
K03526	1.34224			-
K02852	1.27339			-
K02853	1.07749			-
K02851	2.10744			-
K02856	1.45002			-
K14058	1.6243			-
K02854	1.68741			-
K02855	1.26954			-
K03671	1.58309			-
K03670	3.564			-
K03673	2.47756			-
K03672	3.30104			-
K03675	2.14158			-
K03674	2.33005			-
K03676	3.47521			-
K09761	2.44984			-
K09760	1.73419			-
K09767	2.71263			-
K02217	4.26313			-
K09768	1.89949			-
K15548	2.02165			-
K15549	1.04854			-
K03299	1.4338			-
K03293	1.49171			-
K03292	1.3238			-
K03291	2.0544			-
K03290	1.4657			-
K03297	2.827			-
K13479	1.16848			-
K03072	1.92573			-
K03071	2.67571			-
K03077	0			-
K03076	3.50248			-
K03075	3.34159			-
K03079	0			-
K03078	1.33129			-
K03274	2.80968			-
K03271	1.84221			-
K03270	2.98938			-
K03273	1.90913			-
K03272	0.708597			-
K06131	2.06541			-
K06133	1.00084			-
K06132	0			-
K03186	1.88842			-
K03185	1.8335			-
K03184	1.60013			-
K03183	2.13204			-
K03182	1.95215			-
K03181	2.85931			-
K16013	1.54057			-
K07358	3.10342			-
K16012	1.2887			-
K07356	0.530479			-
K07357	2.19226			-
K07354	0			-
K07353	1.09203			-
K07351	1.41613			-
K09909	1.06146			-
K09908	3.04309			-
K06221	2.41292			-
K09900	2.55699			-
K06223	2.10592			-
K06222	1.74723			-
K09904	2.95255			-
K09907	2.07444			-
K09906	0			-
K06918	0			-
K06917	1.80271			-
K06916	1.86455			-
K06915	2.16639			-
K06911	2.03936			-
K06910	2.84218			-
K00773	3.13459			-
K08984	2.0883			-
K08989	0			-
K10439	3.72812			-
K10213	0			-
K10748	2.40034			-
K18831	0			-
K01910	1.80254			-
K01911	0			-
K01916	3.1278			-
K01914	1.01878			-
K01915	3.40054			-
K01918	2.53903			-
K01919	2.30708			-
K18140	0.782493			-
K07771	0			-
K07772	1.27367			-
K07773	2.67357			-
K05939	1.66359			-
K07172	2.36954			-
K07173	3.06671			-
K07170	2.32618			-
K07171	2.68065			-
K00374	1.37879			-
K00371	0.804234			-
K00373	1.37248			-
K01358	2.68805			-
K18530	0			-
K09161	2.84588			-
K09160	1.99354			-
K01355	2.55267			-
K01356	3.47985			-
K10109	1.27815			-
K10108	0			-
K15555	0			-
K15554	0			-
K15553	0			-
K15552	2.06831			-
K15551	1.95972			-
K15550	0			-
K01823	0			-
K01821	0			-
K04075	2.03108			-
K04073	0			-
K00998	2.51288			-
K04691	1.7311			-
K00995	0			-
K00997	0			-
K00991	1.93414			-
K03151	1.25727			-
K02931	4.13697			-
K17759	1.84554			-
K00208	2.65223			-
K01000	1.06132			-
K14591	1.70949			-
K01008	1.67524			-
K13483	1.52847			-
K13480	2.21913			-
K14441	1.14225			-
K08194	0			-
K08191	1.72999			-
K01130	0			-
K14682	1.32518			-
K08354	0			-
K01138	1.94829			-
K01139	2.16225			-
K08350	1.69417			-
K02113	2.83573			-
K02112	2.36495			-
K02110	3.35208			-
K02441	2.54901			-
K02440	4.22257			-
K02115	2.74685			-
K03466	0			-
K01649	3.14272			-
K01643	0			-
K01647	2.32332			-
K02598	0			-
K02027	0			-
K02026	0.979682			-
K14062	0			-
K14063	1.83351			-
K14064	1.07732			-
K14065	2.48446			-
K02020	1.81175			-
K02841	1.00612			-
K02843	1.67524			-
K02032	1.99822			-
K02846	1.63642			-
K03885	2.23329			-
K06039	1.98688			-
K03210	3.57115			-
K02200	0.845313			-
K13498	2.5287			-
K02834	2.52127			-
K19416	1.60622			-
K03088	3.85236			-
K03089	2.95039			-
K03086	2.43172			-
K16693	0			-
K16692	0			-
K03082	0			-
K03080	0			-
K03644	2.66686			-
K03645	2.71911			-
K03646	1.52118			-
K03647	1.91307			-
K03641	3.14382			-
K03642	1.45769			-
K03643	2.14892			-
K03648	1.08806			-
K03649	1.95349			-
K13918	0			-
K07184	2.16289			-
K06214	1.28914			-
K09935	0			-
K09936	1.81923			-
K06217	2.28801			-
K07349	0			-
K06211	2.05346			-
K09933	2.83676			-
K07347	1.55427			-
K06219	2.27046			-
K07343	1.91216			-
K11645	1.45424			-
K06968	1.99359			-
K06969	1.66512			-
K00748	1.69			-
K02680	0			-
K07507	1.06824			-
K08994	1.16826			-
K08997	1.18796			-
K08996	1.36216			-
K08993	0			-
K08992	0			-
K08998	2.72676			-
K09802	3.74281			-
K16346	1.68825			-
K09806	2.80237			-
K09807	1.7427			-
K09808	1.76115			-
K10914	2.92583			-
K10773	0			-
K10778	0			-
K01903	2.21491			-
K01902	1.87067			-
K18697	1.50387			-
K18691	0.882993			-
K07165	0			-
K07160	1.78495			-
K00340	0			-
K00342	0.891462			-
K00343	0.687293			-
K00344	1.54857			-
K00697	2.29755			-
K05820	1.11861			-
K03459	1.65062			-
K00526	1.96213			-
K01839	2.31975			-
K01838	0			-
K01835	2.66982			-
K01834	2.86993			-
K02518	3.22234			-
K00528	2.43374			-
K00529	1.37579			-
K04069	2.67273			-
K04065	2.06702			-
K04064	2.71469			-
K04067	1.75466			-
K04063	2.43134			-
K04062	3.23272			-
K07040	3.40977			-
K09921	2.34773			-
K19336	2.81313			-
K10004	2.2074			-
K09920	2.39966			-
K10002	2.10878			-
K10003	2.03791			-
K10000	2.06021			-
K10001	4.082			-
K09927	1.68987			-
K09024	0			-
K03980	0.805439			-
K09022	2.58514			-
K00027	1.98438			-
K09020	1.9909			-
K09021	2.33467			-
K02909	3.79608			-
K08218	0			-
K08219	1.21112			-
K02904	3.87257			-
K02902	3.91896			-
K07722	1.70815			-
K00230	1.32566			-
K00239	1.42048			-
K15634	2.23101			-
K15633	0.970716			-
K14588	2.99604			-
K14587	1.21618			-
K01012	2.16523			-
K01011	2.52482			-
K00832	1.60484			-
K00833	1.53258			-
K00831	2.50473			-
K04335	2.05136			-
K04334	0			-
K04337	1.3509			-
K04336	0			-
K01126	2.08614			-
K04333	0			-
K08322	0.482944			-
K08323	0.415007			-
K08320	1.35202			-
K08321	0			-
K04338	0			-
K08324	1.08881			-
K08325	1.80582			-
K02470	0			-
K02471	0			-
K02472	1.11029			-
K02477	1.8966			-
K02478	1.32461			-
K01659	1.50643			-
K01653	3.25873			-
K01652	3.26618			-
K01657	2.76667			-
K02876	3.72139			-
K02871	4.27696			-
K12138	1.09187			-
K02879	2.74257			-
K02052	0			-
K02053	1.64729			-
K02056	3.00168			-
K02057	1.58811			-
K02054	1.22268			-
K02055	1.75753			-
K03503	1.35061			-
K03502	2.28004			-
K03501	2.68434			-
K03500	0.849448			-
K18979	1.46305			-
K03892	2.45998			-
K09748	2.98911			-
K13292	1.35494			-
K14057	1.82568			-
K03477	1.83296			-
K03476	1.03565			-
K03475	0			-
K03474	2.01284			-
K03473	1.6483			-
K03470	0			-
K03478	2.41975			-
K03098	2.7149			-
K18800	2.12082			-
K17758	1.84554			-
K12507	0			-
K14052	0			-
K12500	2.54231			-
K03092	2.71263			-
K02302	1.63253			-
K02300	2.92302			-
K13014	1.55048			-
K03651	1.37806			-
K03650	0.96039			-
K03656	0			-
K12217	1.60627			-
K03654	0.705813			-
K15460	1.51857			-
K11748	0.886303			-
K11749	2.39127			-
K11746	0			-
K11744	1.77563			-
K11745	0			-
K11742	2.51437			-
K11743	0			-
K11741	3.28903			-
K06203	1.80239			-
K06202	1.2828			-
K06201	1.90772			-
K06200	1.3018			-
K06207	2.50807			-
K06206	3.03571			-
K09925	2.05104			-
K06204	3.21039			-
K04844	0			-
K03779	0			-
K03528	1.63232			-
K06971	1.99021			-
K06970	1.28793			-
K06975	2.11765			-
K00759	1.67949			-
K00758	1.39728			-
K07085	1.9909			-
K07088	0.85983			-
K07089	0			-
K00757	1.64267			-
K07574	3.4423			-
K11189	0			-
K09817	2.02674			-
K09816	2.25041			-
K09815	2.49091			-
K09812	1.65005			-
K09811	0.861809			-
K09810	0			-
K06006	4.69215			-
K10763	1.67346			-
K01939	2.5025			-
K01934	1.29169			-
K02669	0			-
K01937	2.5114			-
K07798	2.26038			-
K07799	1.36269			-
K07796	2.93991			-
K07797	1.39403			-
K07792	0.956129			-
K07791	1.68911			-
K07150	0			-
K07153	1.93504			-
K07154	0			-
K07156	3.34771			-
K00681	0			-
K07404	2.12189			-
K07402	1.39116			-
K00684	1.60172			-
K07400	3.43983			-
K05835	1.81126			-
K05834	1.68972			-
K05837	1.55913			-
K07674	2.06687			-
K05839	2.6964			-
K01808	1.63433			-
K01809	2.02714			-
K00537	1.19358			-
K15539	0.872522			-
K01803	2.29525			-
K01805	1.74543			-
K01807	2.14982			-
K11183	1.72989			-
K01247	1.18676			-
K01243	2.3637			-
K01241	1.52768			-
K10015	2.22282			-
K10014	3.08156			-
K14260	2.397			-
K10016	2.11151			-
K10011	0.877776			-
K10013	2.42248			-
K10012	0			-
K02919	0			-
K02916	3.71957			-
K02914	3.57784			-
K00228	1.8528			-
K19303	1.9769			-
K02682	0			-
K02681	1.20178			-
K01069	2.82231			-
K02687	0.951072			-
K02686	4.23238			-
K01791	1.78017			-
K01792	2.08589			-
K01066	0			-
K00826	2.86006			-
K00821	1.75753			-
K00823	1.08926			-
K05499	1.66867			-
K01488	2.39118			-
K01489	1.8415			-
K01484	1.54199			-
K01485	1.61359			-
K01486	1.27368			-
K01480	0			-
K01664	1.61756			-
K01665	1.76633			-
K01666	0			-
K01667	1.6257			-
K01661	0			-
K02469	1.32982			-
K02468	2.01655			-
K02467	0			-
K02466	0			-
K16695	0.620177			-
K02464	2.47362			-
K02462	1.77111			-
K02461	0.737837			-
K02460	0			-
K01466	0.642967			-
K01467	1.77304			-
K01464	1.15265			-
K01465	2.30978			-
K01462	3.41658			-
K01460	1.604			-
K01935	1.73251			-
K02863	2.79602			-
K02860	3.96467			-
K09251	1.78134			-
K02864	4.45242			-
K13069	2.07875			-
K02548	1.55163			-
K02041	1.96412			-
K02040	1.98077			-
K02043	0			-
K05541	0.801488			-
K05540	2.39529			-
K02047	1.84502			-
K02046	2.23692			-
K02048	3.23511			-
K18968	1.5738			-
K03319	0			-
K03316	1.34332			-
K03314	1.19911			-
K03312	2.95517			-
K03313	2.25513			-
K03310	0			-
K03311	1.20799			-
K03790	2.97108			-
K03796	2.75345			-
K13288	2.32146			-
K03798	2.85173			-
K13283	2.09656			-
K03402	2.97261			-
K12289	1.70072			-
K03407	0			-
K10831	1.78534			-
K03408	0			-
K18928	2.01603			-
K17722	2.33093			-
K17723	0.407776			-
K02315	2.19218			-
K02314	2.19967			-
K02317	1.92837			-
K02316	2.87835			-
K12962	0			-
K06167	0			-
K02313	2.56638			-
K19055	1.71319			-
K09999	0			-
K01686	2.12249			-
K02400	0			-
K01684	0.523384			-
K08680	0			-
K01685	1.6506			-
K12152	0			-
K02549	1.68499			-
K12151	3.16395			-
K11755	1.38175			-
K11754	1.46454			-
K11751	1.03754			-
K11750	1.92091			-
K11753	2.93067			-
K11752	1.96793			-
K07406	1.69718			-
K13938	0			-
K09790	1.8424			-
K09791	0			-
K11991	1.74675			-
K09794	3.09503			-
K11996	2.41648			-
K09798	1.93396			-
K03169	0.257731			-
K07091	1.551			-
K01448	2.37288			-
K07095	2.31637			-
K07098	1.94801			-
K09612	1.37256			-
K10972	0			-
K07560	1.99405			-
K10974	0			-
K07566	1.99556			-
K09862	0			-
K11192	1.70901			-
K11191	1.70901			-
K09861	1.11363			-
K10710	0.997664			-
K10711	2.25792			-
K10716	2.42999			-
K11175	2.0105			-
K01929	1.33456			-
K01928	0.628707			-
K01923	2.17617			-
K08160	0.70573			-
K01921	2.46822			-
K01920	2.27226			-
K11179	2.33805			-
K01925	2.25366			-
K01924	1.31352			-
K00322	1.31612			-
K08162	0			-
K00324	1.54162			-
K00325	1.19809			-
K07784	0			-
K07786	1.01471			-
K07780	1.36128			-
K07783	0.959007			-
K06940	2.87524			-
K06941	2.07839			-
K06942	2.4878			-
K07148	0			-
K07147	1.69409			-
K07146	2.05448			-
K10804	3.23761			-
K10805	2.46208			-
K06949	2.18368			-
K07141	1.38559			-
K07140	2.40465			-
K09136	1.14619			-
K09131	2.84123			-
K01816	0			-
K01815	0			-
K01814	1.3872			-
K05808	3.74219			-
K01812	1.91508			-
K01811	1.52039			-
K01810	2.12692			-
K05804	1.90624			-
K05805	1.43106			-
K05807	3.25749			-
K05800	2.72614			-
K05801	2.07246			-
K05803	3.66233			-
K04047	4.07579			-
K04046	0.663561			-
K04045	0.259248			-
K04044	2.55986			-
K04042	2.13604			-
K00782	0			-
K04567	1.74508			-
K00784	0			-
K00789	1.7827			-
K00031	2.51997			-
K01258	1.66183			-
K01255	2.10142			-
K01256	1.65408			-
K01250	0.982083			-
K01252	0.970251			-
K19354	0.775368			-
K10026	3.02971			-
K09001	2.30976			-
K04568	1.50012			-
K08234	2.1297			-
K00254	1.61523			-
K01079	0			-
K02679	0			-
K01070	2.07092			-
K00813	3.32778			-
K00817	2.16605			-
K08304	2.0917			-
K08305	1.75654			-
K08307	3.14357			-
K08301	1.7645			-
K08303	1.84565			-
K08308	1.98921			-
K05796	2.11008			-
K05790	1.81715			-
K01491	0.96499			-
K01497	2.77212			-
K05799	1.73453			-
K01495	2.25248			-
K01494	2.45801			-
K01671	1.35204			-
K01676	2.72259			-
K02782	0			-
K02783	0			-
K02897	0			-
K02895	4.26753			-
K13051	2.08182			-
K01786	0			-
K01785	1.87747			-
K01784	2.50363			-
K01783	2.27407			-
K01782	0.440747			-
K02071	1.44296			-
K02072	2.92448			-
K01788	0			-
K02526	0.899235			-
K02527	0.941192			-
K02523	2.22969			-
K02520	4.0418			-
K02521	0			-
K03305	1.63984			-
K03304	1.9676			-
K03307	0			-
K02528	2.26699			-
K02529	2.26758			-
K02099	1.8972			-
K03781	0			-
K03780	0			-
K03785	1.5294			-
K03784	2.83478			-
K03787	1.54541			-
K03788	2.28531			-
K03413	0			-
K03414	1.14589			-
K03417	0			-
K11717	0.486138			-
K09901	1.48872			-
K06173	1.1762			-
K06177	1.23938			-
K06176	1.98218			-
K06179	1.74927			-
K06178	2.06955			-
K09903	2.92481			-
K09902	3.08997			-
K10017	2.02076			-
K14261	2.41573			-
K12145	1.39883			-
K12144	0.864753			-
K12147	2.97915			-
K12140	0			-
K12143	0			-
K12142	1.02984			-
K12149	1.59166			-
K12148	4.50262			-
K07312	1.98766			-
K07313	2.67589			-
K07311	0			-
K07314	1.2937			-
K07319	1.93559			-
K16088	1.38093			-
K16089	0.857631			-
K16087	1.13016			-
K09788	0			-
K09786	1.87485			-
K12529	1.2317			-
K16066	2.80984			-
K13038	0.99511			-
K10563	2.23018			-
K18778	1.04676			-
K10440	2.62688			-
K19229	1.8606			-
K12700	1.14673			-
K07559	1.99309			-
K07229	0			-
K07224	1.51855			-
K07223	1.33536			-
K07552	1.02567			-
K13244	1.54636			-
K19227	1.85775			-
K10709	0			-
K10708	0			-
K03207	0			-
K00331	1.90187			-
K00330	2.32352			-
K00335	1.73926			-
K00334	1.9511			-
K00337	1.11319			-
K00336	0			-
K00339	0			-
K00338	0.928641			-
K16264	1.64699			-
K07139	0			-
K06957	0			-
K06956	2.29382			-
K16263	1.17197			-
K06959	1.56098			-
K06958	2.26389			-
K07136	2.57812			-
K15582	1.24061			-
K09125	1.96732			-
K05819	0.920953			-
K05818	2.13292			-
K01866	2.56984			-
K01867	2.12531			-
K05813	1.6516			-
K05812	2.34643			-
K05811	0			-
K05810	1.5271			-
K05816	1.65118			-
K05815	0			-
K05814	0			-
K04032	0			-
K04033	0.767625			-
K04031	1.1728			-
K07042	2.0845			-
K07043	1.22164			-
K00799	2.34694			-
K00797	2.77828			-
K00024	2.84669			-
K00795	2.60269			-
K00794	2.24921			-
K00793	2.50887			-
K07048	0			-
K09017	2.46444			-
K09016	1.65662			-
K09015	1.73451			-
K09014	2.53514			-
K09013	2.6075			-
K01262	2.29054			-
K01265	2.40032			-
K09019	2.38166			-
K09018	2.18689			-
K08227	1.10281			-
K08225	0			-
K08224	1.17613			-
K08223	1.4901			-
K10038	1.83168			-
K10037	2.27773			-
K10036	4.26995			-
K17938	1.68205			-
K19168	2.31909			-
K19166	2.54984			-
K01414	0.466417			-
K19162	3.5871			-
K19160	0			-
K19161	1.66203			-
K00241	1.29675			-
K00240	2.05264			-
K00242	1.94342			-
K00245	1.76719			-
K00247	1.42175			-
K00246	0			-
K04764	3.72694			-
K04765	1.31938			-
K04762	2.15803			-
K04763	2.30287			-
K04760	1.70451			-
K04761	1.70392			-
K00806	2.78915			-
K00800	1.82077			-
K08313	0			-
K08312	2.24025			-
K08311	3.01252			-
K08310	2.58265			-
K08317	1.85346			-
K08316	1.84889			-
K08315	2.59827			-
K08314	1.07157			-
K08319	1.62259			-
K08318	0			-
K05782	1.45033			-
K05781	0			-
K05780	0			-
K05787	2.84896			-
K05786	0.951547			-
K05785	1.49836			-
K14392	1.27275			-
K05788	3.24517			-
K15268	1.73264			-
K05368	2.19668			-
K01689	2.26533			-
K02401	0			-
K01687	0			-
K02403	2.22219			-
K02402	0			-
K01681	0			-
K02799	2.10716			-
K02798	2.10716			-
K01443	2.31627			-
K02791	1.75346			-
K02790	1.75346			-
K02793	2.13301			-
K02795	2.74708			-
K02794	2.13301			-
K02796	2.39791			-
K13735	0.488151			-
K02886	2.73185			-
K02881	3.61478			-
K04564	2.47816			-
K02069	0			-
K02068	1.82788			-
K01042	1.19509			-
K02063	0.942632			-
K02062	0			-
K02067	2.5777			-
K02066	1.95391			-
K02065	2.40888			-
K02064	0			-
K02535	3.28554			-
K02536	2.39446			-
K02533	0.785771			-
K02532	0			-
K02081	1.72064			-
K02080	0			-
K02083	0			-
K12957	0			-
K03424	2.16426			-
K03425	2.62952			-
K03426	1.6929			-
K03427	0.963119			-
K03756	1.63629			-
K03757	1.14502			-
K03755	2.12499			-
K03752	1.91043			-
K03753	1.6373			-
K03750	1.77216			-
K03758	1.46155			-
K03759	0			-
K06149	3.47327			-
K02338	1.93178			-
K06144	3.8094			-
K06145	0			-
K06146	1.26602			-
K06140	3.12962			-
K06141	1.74458			-
K06142	2.9143			-
K06143	2.09632			-
K06205	3.18565			-
K03688	1.87198			-
K03683	0			-
K03684	0.961843			-
K03686	1.46302			-
K03687	0			-
K03110	1.75666			-
K03111	2.63069			-
K03112	2.08981			-
K03113	2.4492			-
K07305	3.18847			-
K07304	1.45248			-
K03116	3.34115			-
K03117	2.65249			-
K03118	2.20558			-
K07308	0			-
K13953	0			-
K13954	1.14957			-
K07301	1.79911			-
K07300	2.01766			-
K16092	1.71864			-
K07348	0			-
K16074	0.822779			-
K07307	1.73019			-
K10550	0			-
K10555	0.559939			-
K10557	0			-
K03119	2.01894			-
K06890	2.71246			-
K06891	3.86496			-
K07238	2.19816			-
K06895	1.38176			-
K07235	1.141			-
K07237	0			-
K06899	1.90612			-
K07232	2.36127			-
K11391	1.1855			-
K01669	1.66614			-
K05966	0			-
K02565	1.18142			-
K08641	2.42924			-
K00658	1.99842			-
K00656	2.9358			-
K00657	2.71905			-
K00655	1.51895			-
K00652	1.59266			-
K00651	1.90481			-
K07121	1.95209			-
K07120	0.867692			-
K07122	1.81474			-
K10824	1.17069			-
K07127	2.00826			-
K07126	2.42284			-
K01870	1.48673			-
K01875	2.54722			-
K01876	2.8114			-
K01879	1.00527			-
K04020	1.38771			-
K04023	0.788432			-
K04022	0			-
K04025	2.22754			-
K04027	1.66203			-
K04026	0			-
K04029	1.78823			-
K04028	0			-
K07054	1.773			-
K07056	2.37059			-
K07053	1.12095			-
K00012	0.889933			-
K00013	1.4564			-
K00014	2.28918			-
K07058	1.97863			-
K07340	1.72309			-
K00278	1.54459			-
K01305	0.984911			-
K04775	1.88793			-
K04774	2.21619			-
K04770	2.14141			-
K04773	1.05998			-
K04772	2.16956			-
K02654	1.4717			-
K00878	1.28446			-
K00879	1.7124			-
K13638	3.02262			-
K13639	1.19183			-
K00872	2.15389			-
K00873	2.68569			-
K13636	0.849206			-
K13637	1.42384			-
K00876	0			-
K13631	0			-
K00874	1.40362			-
K04487	3.44174			-
K04485	1.66652			-
K04488	0			-
K05778	0			-
K05779	1.24444			-
K05776	1.47451			-
K05777	0.708655			-
K05774	1.33625			-
K02044	1.80863			-
K01698	2.2463			-
K01695	2.45862			-
K01696	2.5616			-
K01690	1.59547			-
K00906	1.35713			-
K00901	1.60644			-
K01051	1.73979			-
K01056	2.50675			-
K01058	2.33125			-
K05516	1.90551			-
K05517	2.24915			-
K02500	1.89287			-
K02501	1.32507			-
K02503	2.37591			-
K02504	0			-
K02505	0.796646			-
K02507	0.794006			-
K12945	1.75407			-
K12944	0			-
K12941	1.9963			-
K12940	2.19997			-
K12943	2.48911			-
K12942	1.66587			-
K03439	2.19097			-
K03438	2.5803			-
K13381	1.26384			-
K03925	3.30303			-
K03924	1.42794			-
K03431	1.923			-
K03926	2.87562			-
K02438	2.51343			-
K02439	1.49601			-
K03435	2.10611			-
K03212	0			-
K03747	3.57387			-
K03746	3.49576			-
K03217	2.07199			-
K03216	0			-
K03743	2.07763			-
K13890	0.906063			-
K13891	1.85952			-
K13892	1.79021			-
K03218	1.02099			-
K03749	2.29299			-
K03748	1.921			-
K13896	2.03321			-
K02348	2.71303			-
K06158	0.264755			-
K02342	1.27309			-
K02343	0.190529			-
K02340	2.20183			-
K02341	1.51408			-
K02346	1.33434			-
K06156	0			-
K06155	1.64178			-
K16868	1.7886			-
K03690	2.5249			-
K09475	0			-
K09477	0.310987			-
K09476	4.36612			-
K09471	0			-
K09470	1.48675			-
K09473	1.16505			-
K09472	0.693737			-
K03327	1.43406			-
K03326	0			-
K03324	1.61572			-
K03322	2.61303			-
K03321	1.67575			-
K03320	2.19714			-
K03329	0			-
K07236	1.93074			-
K19577	2.38368			-
K18531	0.534244			-
K03106	2.18026			-
K07336	0			-
K07337	1.60064			-
K03100	1.74764			-
K00853	0			-
K17713	2.20045			-
K17247	1.927			-
K11940	0			-
K06080	2.45663			-
K01507	2.27494			-
K00858	1.7552			-
K09857	2.87083			-
K06884	0			-
K06887	1.23372			-
K06889	2.01228			-
K09858	2.80209			-
K03828	2.88232			-
K07592	1.86338			-
K05997	2.42589			-
K05995	1.29975			-
K07443	0			-
K00648	2.09459			-
K07112	3.07397			-
K07113	0.928954			-
K00645	1.84739			-
K00647	2.7075			-
K00640	1.6426			-
K07685	2.09015			-
K07686	0			-
K10544	0.73087			-
K10543	2.01862			-
K10542	2.22954			-
K10541	1.01173			-
K10540	2.95984			-
K07688	1.44791			-
K07689	1.55461			-
K10549	0			-
K01845	2.32533			-
K11392	1.51519			-
K01840	0			-
K00005	1.25316			-
K04018	1.3702			-
K04019	0			-
K04014	0			-
K04015	0			-
K04016	0			-
K04017	1.28153			-
K00009	2.56185			-
K04013	0			-
K02819	1.76868			-
K15396	1.88352			-
K18446	1.87222			-
K00262	1.97702			-
K00266	1.96717			-
K08485	2.0643			-
K19147	0			-
K01998	1.1517			-
K01999	2.61936			-
K01992	1.74872			-
K01993	1.5343			-
K01990	2.41337			-
K01991	1.04887			-
K01996	1.22471			-
K01997	1.42732			-
K01995	0			-
K01515	2.46804			-
K01512	2.68055			-
K00868	1.43956			-
K13628	3.43308			-
K00860	2.04171			-
K18141	0			-
K13620	0			-
K00865	0			-
K00864	2.53852			-
K00867	2.17107			-
K14623	2.08735			-
K01194	1.68832			-
K01195	0.523557			-
K01207	2.73855			-
K06164	0			-
K00912	0			-
K01420	2.94643			-
K00919	1.88721			-
K01424	2.1598			-
K01425	1.53186			-
K02647	1.79925			-
K14287	1.28728			-
K05501	1.95563			-
K03594	2.8133			-
K03595	1.61731			-
K03596	1.574			-
K03597	3.45049			-
K03590	3.66156			-
K03591	0			-
K03592	1.78435			-
K03593	1.92953			-
K02517	1.1544			-
K03598	2.76082			-
K03599	2.33376			-
K01736	1.94193			-
K01737	1.40954			-
K01734	2.35108			-
K01735	2.07156			-
K01738	3.34241			-
K01739	2.0674			-
K10823	1.96657			-
K12972	2.20128			-
K12973	1.52816			-
K12974	2.70826			-
K12975	1.58857			-
K03919	0			-
K02427	3.39526			-
K02426	2.48391			-
K05349	0			-
K02428	1.6483			-
K03770	1.70738			-
K03771	1.57898			-
K03772	2.60421			-
K03773	2.80839			-
K03774	1.29797			-
K03775	2.84419			-
K03776	0			-
K03777	1.96931			-
K03778	1.28739			-
K18850	1.30814			-
K12372	0			-
K12370	0			-
K12371	0.899235			-
K02358	3.20187			-
K02356	2.47498			-
K16703	0			-
K16704	1.22714			-
K13574	1.24139			-
K12112	0			-
K12113	1.10079			-
K13979	1.16775			-
K18889	1.36094			-
K19540	0			-
K12288	0.910686			-
K03179	2.03838			-
K09996	0			-
K09997	1.18017			-
K09994	0			-
K07323	1.80531			-
K07322	2.88311			-
K09998	0			-
K07320	1.66713			-
K03177	0.824226			-
K08163	0			-
K13889	2.03619			-
K13888	1.71013			-
K18702	1.20379			-
K13641	1.37754			-
K16053	1.73657			-
K16052	1.67104			-
K07214	1.0093			-
K15834	1.35647			-
K15835	0.862556			-
K06180	1.59061			-
K06181	0			-
K06182	2.19492			-
K06183	2.23108			-
K06186	3.21128			-
K06187	2.13829			-
K11719	2.3152			-
K06189	2.35503			-
K00151	0			-
K15832	0			-
K07589	2.44986			-
K07588	0			-
K06858	1.95092			-
K10441	2.57089			-
K11139	1.54635			-
K05984	1.7774			-
K05982	1.39026			-
K07452	0.719141			-
K07107	2.63723			-
K07106	1.94101			-
K07459	1.7276			-
K07109	2.81952			-
K00673	2.12677			-
K00674	2.23081			-
K00675	1.14764			-
K00677	2.39097			-
K07690	2.02045			-
K10537	1.35761			-
K06980	2.30916			-
K09893	2.60064			-
K10538	1.63268			-
K10539	1.13435			-
K16291	2.28995			-
K02445	0			-
K02444	1.42634			-
K03581	1.64215			-
K02446	0.869247			-
K00073	0			-
K00076	2.80792			-
K00077	2.15639			-
K00075	2.25739			-
K09898	0			-
K02560	1.8049			-
K07071	2.40008			-
K07070	2.65725			-
K19157	2.44846			-
K19156	2.73266			-
K19155	0			-
K08279	0			-
K08276	2.25654			-
K08277	0			-
K00299	1.11447			-
K00297	3.03123			-
K01048	1.82842			-
K00108	0.638316			-
K00104	1.59615			-
K00101	0			-
K00854	0.704644			-
K00855	2.38945			-
K00857	1.22909			-
K00850	2.70946			-
K00851	1.47862			-
K00852	1.99257			-
K04758	2.22998			-
K04755	2.29608			-
K04754	1.81132			-
K04753	1.0127			-
K00859	1.16559			-
K04751	2.0552			-
K04750	2.5678			-
K01185	1.58276			-
K01187	1.14619			-
K15722	0			-
K15724	2.99209			-
K02745	0			-
K02742	1.32216			-
K01439	2.0957			-
K01438	1.97719			-
K00925	2.86001			-
K00926	1.36015			-
K00927	2.74707			-
K00928	1.82813			-
K01433	1.61568			-
K05539	2.21689			-
K08296	2.36528			-
K08297	0			-
K02986	4.10846			-
K15830	0			-
K15831	0			-
K02982	3.34741			-
K15833	1.84798			-
K02988	1.38868			-
K08298	0			-
K02299	2.15319			-
K02568	0			-
K02569	1.72945			-
K03587	1.66707			-
K03585	2.45871			-
K03584	1.35874			-
K02563	1.38079			-
K03589	2.45492			-
K03588	1.25451			-
K02566	1.8273			-
K02564	2.6764			-
K05245	0			-
K12963	2.42296			-
K01720	1.13017			-
K12961	2.13602			-
K14061	2.64985			-
K14742	0			-
K14744	2.0598			-
K02182	1.3657			-
K12369	1.88198			-
K02361	1.14186			-
K02362	2.04666			-
K02363	0.358005			-
K03767	2.54823			-
K03765	1.59837			-
K03764	1.99577			-
K03761	1.91354			-
K03760	1.16868			-
K02167	1.4035			-
K05708	0			-
K02160	3.14144			-
K02168	0.997149			-
K02169	1.76543			-
K07090	0			-
K15773	2.5335			-
K18997	1.46296			-
K12299	1.23525			-
K09982	3.15608			-
K12291	0			-
K12290	0			-
K12368	3.31221			-
K11922	2.01671			-
K11923	1.80544			-
K11920	1.21352			-
K11921	1.40162			-
K11926	2.24545			-
K03769	1.60722			-
K11924	1.92175			-
K11925	0			-
K03768	1.71103			-
K10973	2.52993			-
K07262	2.32805			-
K07263	0.575257			-
K07261	1.50286			-
K07264	0.265163			-
K12582	0.760516			-
K07269	2.44079			-
K09456	1.77641			-
K10975	0			-
K06199	1.57415			-
K06197	1.60732			-
K06195	2.65652			-
K06194	3.94956			-
K06193	2.25647			-
K06192	1.12372			-
K06191	1.54069			-
K06190	2.3186			-
K11104	0.962584			-
K11105	0.231924			-
K11106	0			-
K11107	2.40823			-
K11102	1.89548			-
K11103	2.40594			-
K10986	0			-
K07862	1.98079			-
K10984	0			-
K00971	0			-
K00970	1.50502			-
K00661	2.3808			-
K06997	2.09054			-
K10857	2.15927			-
K07460	2.38442			-
K07461	0			-
K06999	2.13092			-
K07666	1.97978			-
K07667	0.919715			-
K07664	1.01962			-
K07665	3.03412			-
K07662	2.83921			-
K07663	1.37864			-
K06447	1.92882			-
K07661	2.89587			-
K10679	3.12085			-
K07483	1.07428			-
K08483	3.04879			-
K07641	1.10469			-
K00598	2.15113			-
K07642	1.24039			-
K00060	2.7167			-
K07643	1.92421			-
K00065	1.3347			-
K08723	1.96752			-
K00068	1.57823			-
K03577	2.10816			-
K07645	0.724591			-
K07008	1.20612			-
K07000	2.37788			-
K07001	1.89787			-
K07007	1.31051			-
K00285	1.65577			-
K13630	0			-
K00287	0			-
K00286	1.86742			-
K07715	0.951325			-
K07712	1.49642			-
K07713	1.08435			-
K07711	1.76523			-
K00117	0.389868			-
K00116	1.04564			-
K00113	0.726683			-
K00112	1.29387			-
K00840	2.62762			-
K00845	2.20427			-
K00849	1.33247			-
K00848	1.16555			-
K01534	0.827098			-
K15737	1.37366			-
K15736	2.2181			-
K15735	0			-
K19238	2.19324			-
K09181	2.28185			-
K19234	2.72227			-
K19235	2.52496			-
K19230	1.47815			-
K01881	2.09837			-
K01883	2.09352			-
K01885	2.13522			-
K01886	2.40243			-
K01887	1.6698			-
K08591	1.83912			-
K01889	1.88553			-
K01226	1.53753			-
K01222	0.363117			-
K01223	2.47686			-
K02759	1.61704			-
K01150	0			-
K01151	1.76002			-
K02755	0.583095			-
K02757	0.583095			-
K02756	0.583095			-
K01409	0.807668			-
K02753	2.08856			-
K01159	1.21731			-
K00939	4.01251			-
K00931	2.18804			-
K00930	2.1058			-
K05522	0			-
K05520	1.92474			-
K05527	3.24192			-
K05526	0			-
K01089	2.22268			-
K02622	0.565492			-
K08281	2.10131			-
K02996	2.82381			-
K01082	2.61072			-
K15828	0			-
K08289	1.50457			-
K01085	2.45488			-
K01087	2.25004			-
K01271	1.97764			-
K19048	0			-
K03576	0.83878			-
K02570	1.38544			-
K02573	0			-
K01270	2.4301			-
K03572	2.15112			-
K02574	0			-
K03570	1.86265			-
K03571	1.88068			-
K01711	0.661796			-
K01714	2.78764			-
K01716	3.08603			-
K03972	3.89882			-
K03973	4.22546			-
K03970	4.56919			-
K03971	4.44167			-
K03976	0			-
K03977	1.92973			-
K03974	0.826433			-
K03975	1.60911			-
K01579	1.38035			-
K03978	2.42677			-
K03979	2.67436			-
K02199	1.66438			-
K13378	1.25261			-
K14170	2.78322			-
K08138	1.43785			-
K02193	1.27201			-
K02192	3.01656			-
K02197	0			-
K02195	0			-
K02194	0			-
K02372	2.77548			-
K03718	2.2359			-
K03719	3.29913			-
K03712	2.2973			-
K02379	0			-
K03711	3.89849			-
K03717	2.24378			-
K03488	0			-
K02170	1.99657			-
K02173	1.65601			-
K03482	0			-
K03487	2.02519			-
K03485	1.23998			-
K18988	1.75477			-
K03808	1.81821			-
K03809	2.27313			-
K03806	2.82902			-
K03807	0.594018			-
K03804	1.65893			-
K03805	2.04491			-
K03803	1.49432			-
K03800	1.73678			-
K03624	2.59565			-
K03625	0			-
K03150	1.84869			-
K03623	0			-
K03152	1.79585			-
K03621	2.01352			-
K03628	2.90483			-
K03629	1.89521			-
K11927	1.69391			-
K11930	1.08112			-
K11933	0.907132			-
K11932	2.29337			-
K11935	0			-
K11934	3.37267			-
K11937	1.57128			-
K11936	0.371762			-
K11939	1.56653			-
K11938	1.41288			-
K07273	1.92404			-
K07275	2.0803			-
K07274	2.48279			-
K07277	2.06178			-
K07278	1.60362			-
K12136	2.41454			-
K12137	0.630341			-
K11733	1.93218			-
K11732	1.63174			-
K11737	2.22343			-
K12139	0			-
K11735	1.12072			-
K11734	2.2637			-
K16325	0.691394			-
K06871	1.89157			-
K06872	1.59106			-
K16326	0			-
K16321	1.16517			-
K16322	2.07608			-
K16329	0.542367			-
K16328	0			-
K00610	3.4804			-
K00611	2.06007			-
K00616	2.67931			-
K08177	1.01534			-
K07479	2.51352			-
K07478	0			-
K07473	3.65606			-
K07471	2.04805			-
K07470	3.05958			-
K07474	0			-
K09954	0			-
K07679	0			-
K07678	1.65441			-
K07675	1.16165			-
K01813	0			-
K07673	1.46944			-
K07495	0.848643			-
K07497	1.80518			-
K07491	1.06366			-
K07490	0			-
K11209	2.43155			-
K11208	1.45806			-
K15034	2.29181			-
K11203	1.33227			-
K11202	0			-
K11201	0			-
K00058	2.33587			-
K00059	2.65847			-
K00052	2.76809			-
K00053	3.01274			-
K07019	0			-
K07014	0			-
K15256	1.71363			-
K18479	0			-
K18478	1.42421			-
K15257	2.00191			-
K18471	1.41532			-
K07701	1.72072			-
K07700	1.71728			-
K07703	2.12078			-
K07702	1.32019			-
K00432	2.14884			-
K00121	1.81078			-
K00123	1.91687			-
K00124	1.95797			-
K07708	2.48371			-
K00127	1.99326			-
K02452	0			-
K01951	2.21337			-
K14187	1.77966			-
K05887	0			-
K05880	2.25584			-
K14348	0			-
K14347	1.79912			-
K19226	1.43482			-
K19221	2.29711			-
K19222	0			-
K15584	0			-
K15585	0			-
K15587	0			-
K15580	3.06047			-
K15581	1.22294			-
K00540	2.3751			-
K15583	1.72089			-
K01897	2.30311			-
K01232	0.851365			-
K01895	0			-
K01894	1.16538			-
K01893	2.178			-
K01892	2.01576			-
K00549	1.95679			-
K02768	1.72989			-
K02769	2.37133			-
K01141	2.47891			-
K01142	0			-
K02760	3.71673			-
K02761	0			-
K01419	2.18427			-
K00788	2.01068			-
K09937	1.8417			-
K00942	3.03864			-
K00943	1.59726			-
K00940	1.97732			-
K00941	1.51855			-
K00946	1.01842			-
K00945	2.41222			-
K01096	1.98984			-
K01095	2.37021			-
K01093	1.03974			-
K01092	1.96153			-
K01091	1.01437			-
K01525	1.65924			-
K01524	1.79281			-
K02619	2.1587			-
K01521	1.0379			-
K01520	2.29209			-
K02965	3.63274			-
K02963	4.04842			-
K02961	3.20002			-
K03569	2.20224			-
K03568	2.08881			-
K03565	1.66311			-
K03564	2.38176			-
K03566	2.01177			-
K03561	2.06807			-
K03560	3.15372			-
K03563	4.46575			-
K03562	2.32825			-
K01708	1.53795			-
K01706	1.14346			-
K01704	2.36254			-
K13632	2.43013			-
K14762	2.56112			-
K14761	1.71645			-
K03969	4.3553			-
K13694	2.37013			-
K13695	2.01957			-
K02388	0			-
K02389	1.00427			-
K02386	1.65309			-
K02387	0			-
K03702	1.52858			-
K17195	0			-
K03704	3.8704			-
K02380	0			-
K02381	0			-
K03499	1.39092			-
K03498	1.70799			-
K03490	0.981485			-
K03495	2.1912			-
K11720	1.95604			-
K18142	0.281863			-
K03814	2.06823			-
K03817	2.04815			-
K03811	1.97052			-
K03810	0			-
K02818	1.76868			-
K03812	3.41055			-
K03635	1.94793			-
K03634	1.89798			-
K03637	2.39616			-
K03636	2.54198			-
K03631	2.5805			-
K03630	0			-
K03633	1.12255			-
K03632	0			-
K03149	0.94124			-
K03148	1.2003			-
K03639	2.03102			-
K03638	1.83637			-
K03385	0			-
K03386	3.30288			-
K06159	1.1579			-
K06282	1.84051			-
K06281	1.88798			-
K06287	2.56638			-
K06518	0			-
K06048	1.82797			-
K06041	2.38283			-
K02437	1.72911			-
K12340	2.47766			-
K10985	0			-
K09897	1.48447			-
K09896	2.48455			-
K09895	2.9427			-
K09894	2.33554			-
K07248	2.94463			-
K09892	3.38598			-
K09891	2.38834			-
K07245	2.59463			-
K07246	2.12276			-
K09899	3.00763			-
K07243	1.47751			-
K16138	2.08032			-
K03923	1.37689			-
K16135	1.39575			-
K16136	1.4806			-
K16137	1.45976			-
K11472	0			-
K11473	1.45459			-
K11474	1.03154			-
K11477	1.93262			-
K06867	1.5468			-
K06866	2.68835			-
K06861	1.87152			-
K00600	2.67898			-
K00602	2.09945			-
K00605	2.5321			-
K00606	2.01363			-
K00609	2.87038			-
K03215	1.84501			-
K11738	0.674722			-
K09946	0			-
K18843	1.08746			-
K07640	1.73118			-
K07393	2.02694			-
K07390	3.84894			-
K07391	0.893851			-
K07644	1.85608			-
K07397	2.88209			-
K07647	0			-
K13893	0			-
K11065	2.15064			-
K13894	0			-
K13895	2.17009			-
K12266	1.10647			-
K07024	2.2785			-
K07025	2.70432			-
K07027	0			-
K03620	1.29833			-
K00042	1.0753			-
K00041	1.28246			-
K00040	0.950341			-
K00046	0.9422			-
K07803	1.52193			-
K09771	0			-
K07806	2.00249			-
K06153	1.98319			-
K07462	1.22944			-
K00137	1.86958			-
K00135	1.21864			-
K00134	3.14167			-
K00133	3.18407			-
K00130	0.909646			-
K01956	2.31748			-
K06157	2.01435			-
K01953	2.16199			-
K00138	1.88779			-
K00428	1.56607			-
K07735	2.22194			-
K14977	0			-
K07738	2.93721			-
K00425	2.32594			-
K00427	2.10293			-
K00426	0.644933			-
K16345	0.647592			-
K02297	2.84506			-
K00557	2.18534			-
K00556	1.38909			-
K07660	0			-
K01175	1.6871			-
K01176	1.15036			-
K01179	0.758061			-
K15974	2.68138			-
K15977	1.93715			-
K16711	0			-
K00950	0			-
K00954	0			-
K00957	3.31162			-
K00956	2.75163			-
K02600	2.42156			-
K02970	3.18834			-
K02972	2.47482			-
K03558	1.73872			-
K03559	1.78019			-
K03550	2.04142			-
K03551	1.94538			-
K03553	2.79014			-
K03554	2.32374			-
K01778	1.65075			-
K01772	2.2026			-
K01770	0.997234			-
K13243	0			-
K01775	1.73912			-
K02777	1.446			-
K02775	1.96866			-
K02774	2.91703			-
K02773	2.10353			-
K14155	1.38965			-
K02770	2.37133			-
K13683	0			-
K08154	0.805393			-
K02779	1.85822			-
K08156	0.751874			-
K02399	2.35977			-
K02398	2.42013			-
K02395	0			-
K02394	0			-
K02397	1.5706			-
K02396	0			-
K02391	0			-
K02390	1.09187			-
K02393	1.51721			-
K02392	0			-
K05881	2.31869			-
K01608	1.5225			-
K08682	1.15306			-
K02553	2.38161			-
K02552	1.68382			-
K02551	0			-
K02550	0.627096			-
K02557	0			-
K02800	2.10716			-
K02554	0			-
K03820	1.38158			-
K02558	2.07283			-
K03824	2.63708			-
K03825	0			-
K03826	1.26536			-
K03827	1.79058			-
K03600	2.6125			-
K03601	2.01448			-
K03602	2.45383			-
K03603	1.98524			-
K03604	1.64987			-
K03605	0			-
K03606	0.34715			-
K03608	2.22636			-
K03609	2.14962			-
K08722	1.86649			-
K06078	4.34939			-
K06079	2.69402			-
K09710	2.5809			-
[truncated: 351 more rows]

[truncated: 30 more sheets: S.Table11, S.Table12, S.Table13, S.Table14, S.Table15, S.Table16, S.Table17, S.Table18, S.Table19, S.Table20, S.Table21, S.Table22, S.Table23, S.Table24, S.Table25, S.Table26, S.Table27, S.Table28, S.Table29, S.Table30 …]
